# Supplementary material for: The Ag–Li system's experimental and ab initio thermodynamic dataset
Source: Data Brief. 2019 Dec 5;28:104939. doi: 10.1016/j.dib.2019.104939 (PMC6926103; doi:10.1016/j.dib.2019.104939)
Supplement: Multimedia component 1 [file mmc1.zip]

Archive with 14 entries (14 files):
- Ag15Li49-beta-calculated-XRD.txt
- Ag30Li70-experimental-XRD.txt
- Ag3Li10_gamma_disordered_calculated-XRD.txt
- Ag4Li9-gamma-disordered-calculated-alpha.txt
- Ag4Li9-gamma-disordered-calculated-Cv.txt
- Ag4Li9-gamma-disordered-calculated-XRD.txt
- Gf-data-298K.txt
- Gf-data-320K.txt
- Gf-data-425K.txt
- Gf-data-600K.txt
- Hf-data-298K.txt
- Hf-data-320K.txt
- Hf-data-425K.txt
- Hf-data-600K.txt
