# Supplementary material for: The Ag–Li system's experimental and ab initio thermodynamic dataset
Source: Data Brief. 2019 Dec 5;28:104939. doi: 10.1016/j.dib.2019.104939 (PMC6926103; doi:10.1016/j.dib.2019.104939)
Supplement: Multimedia component 1 [file mmc1.zip › Ag15Li49-beta-calculated-XRD.txt]

2theta intensity
4.26	6.8335E-301
4.29	9.95738E-294
4.32	1.18991E-286
4.35	1.16613E-279
4.38	9.3723E-273
4.41	6.17748E-266
4.44	3.3392E-259
4.47	1.48026E-252
4.5	5.38147E-246
4.53	1.60446E-239
4.56	3.92303E-233
4.59	7.86649E-227
4.62	1.29362E-220
4.65	1.7446E-214
4.68	1.92954E-208
4.71	1.75015E-202
4.74	1.30186E-196
4.77	7.94176E-191
4.8	3.97316E-185
4.83	1.63012E-179
4.86	5.48493E-174
4.89	1.51352E-168
4.92	3.42507E-163
4.95	6.35649E-158
4.98	9.67455E-153
5.01	1.20756E-147
5.04	1.2361E-142
5.07	1.03768E-137
5.1	7.14401E-133
5.13	4.03352E-128
5.16	1.86763E-123
5.19	7.09194E-119
5.22	2.20853E-114
5.25	5.64038E-110
5.28	1.18135E-105
5.31	2.02916E-101
5.34	2.85836E-97
5.37	3.30206E-93
5.4	3.12837E-89
5.43	2.43062E-85
5.46	1.54875E-81
5.49	8.09306E-78
5.52	3.46824E-74
5.55	1.21891E-70
5.58	3.51317E-67
5.61	8.30409E-64
5.64	1.60972E-60
5.67	2.55904E-57
5.7	3.33632E-54
5.73	3.56717E-51
5.76	3.12786E-48
5.79	2.24924E-45
5.82	1.32645E-42
5.85	6.41523E-40
5.88	2.54448E-37
5.91	8.27663E-35
5.94	2.20788E-32
5.97	4.83018E-30
6	8.66601E-28
6.03	1.2751E-25
6.06	1.53864E-23
6.09	1.52265E-21
6.12	1.23576E-19
6.15	8.22514E-18
6.18	4.4898E-16
6.21	2.00997E-14
6.24	7.3796E-13
6.27	2.2221E-11
6.3	5.48769E-10
6.33	1.11152E-8
6.36	1.84653E-7
6.39	2.51609E-6
6.42	2.81216E-5
6.45	2.57825E-4
6.48	0.00194
6.51	0.01197
6.54	0.06058
6.57	0.25174
6.6	0.85859
6.63	2.4043
6.66	5.52963
6.69	10.4495
6.72	16.23369
6.75	20.74679
6.78	21.83011
6.81	18.93082
6.84	13.54609
6.87	8.00938
6.9	3.91934
6.93	1.59001
6.96	0.53571
6.99	0.15015
7.02	0.03506
7.05	0.00683
7.08	0.00111
7.11	1.50482E-4
7.14	1.70174E-5
7.17	1.60303E-6
7.2	1.25596E-7
7.23	8.17073E-9
7.26	4.40585E-10
7.29	1.96581E-11
7.32	7.2463E-13
7.35	2.20372E-14
7.38	5.52264E-16
7.41	1.13936E-17
7.44	1.93353E-19
7.47	2.69733E-21
7.5	3.09159E-23
7.53	2.91017E-25
7.56	2.24907E-27
7.59	1.42668E-29
7.62	7.42687E-32
7.65	3.17228E-34
7.68	1.11167E-36
7.71	3.19577E-39
7.74	7.53605E-42
7.77	1.45766E-44
7.8	2.31255E-47
7.83	3.00913E-50
7.86	3.21137E-53
7.89	2.81082E-56
7.92	2.01773E-59
7.95	1.18788E-62
7.98	5.73538E-66
8.01	2.27105E-69
8.04	7.37503E-73
8.07	1.96414E-76
8.1	4.28993E-80
8.13	7.68418E-84
8.16	1.12879E-87
8.19	2.57725E-91
8.22	1.02254E-87
8.25	7.04874E-84
8.28	3.98792E-80
8.31	1.85184E-76
8.34	7.05841E-73
8.37	2.20841E-69
8.4	5.67221E-66
8.43	1.19606E-62
8.46	2.07068E-59
8.49	2.94354E-56
8.52	3.43608E-53
8.55	3.29411E-50
8.58	2.59383E-47
8.61	1.67776E-44
8.64	8.9159E-42
8.67	3.89325E-39
8.7	1.39716E-36
8.73	4.12149E-34
8.76	9.99594E-32
8.79	1.99369E-29
8.82	3.27089E-27
8.85	4.41537E-25
8.88	4.90558E-23
8.91	4.48716E-21
8.94	3.38027E-19
8.97	2.09785E-17
9	1.07298E-15
9.03	4.52424E-14
9.06	1.57317E-12
9.09	4.5124E-11
9.12	1.06796E-9
9.15	2.08598E-8
9.18	3.36309E-7
9.21	4.47594E-6
9.24	4.91764E-5
9.27	4.46002E-4
9.3	0.00334
9.33	0.02063
9.36	0.10512
9.39	0.44193
9.42	1.53189
9.45	4.37697
9.48	10.3046
9.51	19.98215
9.54	31.90431
9.57	41.92755
9.6	45.33635
9.63	40.32304
9.66	29.49119
9.69	17.73155
9.72	8.76214
9.75	3.55785
9.78	1.18684
9.81	0.3252
9.84	0.07318
9.87	0.01352
9.9	0.00205
9.93	2.55576E-4
9.96	2.61343E-5
9.99	2.19366E-6
10.02	1.51138E-7
10.05	8.54668E-9
10.08	3.96667E-10
10.11	1.51094E-11
10.14	4.72334E-13
10.17	1.21178E-14
10.2	2.55135E-16
10.23	4.40839E-18
10.26	6.2511E-20
10.29	7.27444E-22
10.32	6.94724E-24
10.35	5.445E-26
10.38	3.50238E-28
10.41	1.84889E-30
10.44	8.01038E-33
10.47	2.84835E-35
10.5	8.31271E-38
10.53	1.99117E-40
10.56	3.91471E-43
10.59	6.31724E-46
10.62	8.36757E-49
10.65	9.09759E-52
10.68	1.90994E-54
10.71	1.18569E-51
10.74	1.05062E-48
10.77	7.63924E-46
10.8	4.55815E-43
10.83	2.23191E-40
10.86	8.96858E-38
10.89	2.95763E-35
10.92	8.00474E-33
10.95	1.77807E-30
10.98	3.24158E-28
11.01	4.85049E-26
11.04	5.95726E-24
11.07	6.00552E-22
11.1	4.96946E-20
11.13	3.37546E-18
11.16	1.88205E-16
11.19	8.61422E-15
11.22	3.23664E-13
11.25	9.98334E-12
11.28	2.52795E-10
11.31	5.25505E-9
11.34	8.96829E-8
11.37	1.25652E-6
11.4	1.44532E-5
11.43	1.36488E-4
11.46	0.00106
11.49	0.00674
11.52	0.0352
11.55	0.15101
11.58	0.53191
11.61	1.53815
11.64	3.65166
11.67	7.11718
11.7	11.38796
11.73	14.95884
11.76	16.13081
11.79	14.27949
11.82	10.37669
11.85	6.18992
11.88	3.03096
11.91	1.21825
11.94	0.40192
11.97	0.10884
12	0.02419
12.03	0.00441
12.06	6.60713E-4
12.09	8.11869E-5
12.12	8.18723E-6
12.15	6.77569E-7
12.18	4.60176E-8
12.21	2.5647E-9
12.24	1.17295E-10
12.27	4.40191E-12
12.3	1.35553E-13
12.33	3.42511E-15
12.36	7.1011E-17
12.39	1.20796E-18
12.42	1.68594E-20
12.45	1.93058E-22
12.48	1.81376E-24
12.51	1.398E-26
12.54	8.84021E-29
12.57	4.58603E-31
12.6	1.95174E-33
12.63	6.81412E-36
12.66	2.52173E-38
12.69	1.98127E-36
12.72	5.64627E-34
12.75	1.31964E-31
12.78	2.52938E-29
12.81	3.97593E-27
12.84	5.12541E-25
12.87	5.41858E-23
12.9	4.69794E-21
12.93	3.34038E-19
12.96	1.94783E-17
12.99	9.31481E-16
13.02	3.65313E-14
13.05	1.17497E-12
13.08	3.09927E-11
13.11	6.70458E-10
13.14	1.18952E-8
13.17	1.7309E-7
13.2	2.06586E-6
13.23	2.02255E-5
13.26	1.62458E-4
13.29	0.00107
13.32	0.0058
13.35	0.02578
13.38	0.09433
13.41	0.28463
13.44	0.71082
13.47	1.47734
13.5	2.57675
13.53	3.815
13.56	4.86004
13.59	5.39605
13.62	5.26135
13.65	4.50048
13.68	3.34651
13.71	2.13451
13.74	1.15244
13.77	0.52105
13.8	0.19577
13.83	0.06082
13.86	0.01557
13.89	0.00328
13.92	5.67249E-4
13.95	8.05632E-5
13.98	9.38927E-6
14.01	8.97739E-7
14.04	7.04088E-8
14.07	4.52923E-9
14.1	2.38957E-10
14.13	1.03395E-11
14.16	3.66906E-13
14.19	1.06779E-14
14.22	2.54849E-16
14.25	4.98826E-18
14.28	8.00724E-20
14.31	1.0541E-21
14.34	1.13802E-23
14.37	1.00768E-25
14.4	2.37376E-27
14.43	2.2884E-25
14.46	2.6172E-23
14.49	2.4568E-21
14.52	1.89299E-19
14.55	1.19728E-17
14.58	6.2165E-16
14.61	2.64988E-14
14.64	9.2741E-13
14.67	2.66516E-11
14.7	6.28969E-10
14.73	1.21911E-8
14.76	1.94106E-7
14.79	2.53922E-6
14.82	2.7299E-5
14.85	2.41289E-4
14.88	0.00175
14.91	0.0105
14.94	0.05177
14.97	0.21072
15	0.70934
15.03	1.98118
15.06	4.61094
15.09	8.99333
15.12	14.80211
15.15	20.71436
15.18	24.81632
15.21	25.56541
15.24	22.66269
15.27	17.22917
15.3	11.16282
15.33	6.11717
15.36	2.81453
15.39	1.08052
15.42	0.34445
15.45	0.09085
15.48	0.01978
15.51	0.00355
15.54	5.23555E-4
15.57	6.35373E-5
15.6	6.33663E-6
15.63	5.19145E-7
15.66	3.49307E-8
15.69	1.9299E-9
15.72	8.75415E-11
15.75	3.25988E-12
15.78	9.96477E-14
15.81	2.50025E-15
15.84	5.14906E-17
15.87	8.70327E-19
15.9	1.20736E-20
15.93	1.51097E-22
15.96	1.28204E-21
15.99	9.87344E-20
16.02	6.25126E-18
16.05	3.25109E-16
16.08	1.38908E-14
16.11	4.87694E-13
16.14	1.4073E-11
16.17	3.33853E-10
16.2	6.51304E-9
16.23	1.04527E-7
16.26	1.38061E-6
16.29	1.50153E-5
16.32	1.34552E-4
16.35	9.94204E-4
16.38	0.00606
16.41	0.03055
16.44	0.1274
16.47	0.4403
16.5	1.2637
16.53	3.0186
16.56	6.01493
16.59	10.021
16.62	13.98723
16.65	16.3818
16.68	16.11233
16.71	13.30786
16.74	9.22202
16.77	5.35315
16.8	2.59739
16.83	1.05093
16.86	0.35374
16.89	0.09883
16.92	0.02287
16.95	0.00438
16.98	6.91669E-4
17.01	9.01515E-5
17.04	9.68266E-6
17.07	8.56342E-7
17.1	6.23285E-8
17.13	3.73183E-9
17.16	1.83741E-10
17.19	7.4375E-12
17.22	2.47456E-13
17.25	6.7663E-15
17.28	1.52033E-16
17.31	2.80682E-18
17.34	4.25748E-20
17.37	5.3055E-22
17.4	5.43145E-24
17.43	4.56777E-26
17.46	3.15558E-28
17.49	1.79072E-30
17.52	8.34717E-33
17.55	3.19597E-35
17.58	1.0051E-37
17.61	2.59627E-40
17.64	5.50824E-43
17.67	9.59819E-46
17.7	1.37363E-48
17.73	1.61451E-51
17.76	1.55845E-54
17.79	1.23542E-57
17.82	8.04255E-61
17.85	4.29949E-64
17.88	1.88743E-67
17.91	6.80364E-71
17.94	2.0144E-74
17.97	2.43424E-74
18	8.00854E-71
18.03	2.16129E-67
18.06	4.78366E-64
18.09	8.68352E-61
18.12	1.29278E-57
18.15	1.57851E-54
18.18	1.58078E-51
18.21	1.29838E-48
18.24	8.74662E-46
18.27	4.83278E-43
18.3	2.19017E-40
18.33	8.14126E-38
18.36	2.48226E-35
18.39	6.20805E-33
18.42	1.27359E-30
18.45	2.1433E-28
18.48	2.95891E-26
18.51	3.35117E-24
18.54	3.11386E-22
18.57	2.3739E-20
18.6	1.48498E-18
18.63	7.62265E-17
18.66	3.21116E-15
18.69	1.11029E-13
18.72	3.15135E-12
18.75	7.34369E-11
18.78	1.40535E-9
18.81	2.20916E-8
18.84	2.85363E-7
18.87	3.0304E-6
18.9	2.6473E-5
18.93	1.90399E-4
18.96	0.00113
18.99	0.00552
19.02	0.02235
19.05	0.07504
19.08	0.20962
19.11	0.48945
19.14	0.96002
19.17	1.59033
19.2	2.23624
19.23	2.67927
19.26	2.73978
19.29	2.38921
19.32	1.77129
19.35	1.11129
19.38	0.58699
19.41	0.25973
19.44	0.09586
19.47	0.02941
19.5	0.00748
19.53	0.00157
19.56	2.73089E-4
19.59	3.91244E-5
19.62	4.6196E-6
19.65	4.49248E-7
19.68	3.59641E-8
19.71	2.36907E-9
19.74	1.28371E-10
19.77	5.72026E-12
19.8	2.09614E-13
19.83	8.45366E-15
19.86	8.18521E-14
19.89	2.5659E-12
19.92	6.64167E-11
19.95	1.41769E-9
19.98	2.4972E-8
20.01	3.63273E-7
20.04	4.36823E-6
20.07	4.34618E-5
20.1	3.58204E-4
20.13	0.00245
20.16	0.0139
20.19	0.06567
20.22	0.25844
20.25	0.84889
20.28	2.33106
20.31	5.35895
20.34	10.32595
20.37	16.68848
20.4	22.62732
20.43	25.73058
20.46	24.52142
20.49	19.56496
20.52	13.05514
20.55	7.27909
20.58	3.39009
20.61	1.31943
20.64	0.42983
20.67	0.11755
20.7	0.02711
20.73	0.0053
20.76	8.83928E-4
20.79	1.26342E-4
20.82	1.55127E-5
20.85	1.63429E-6
20.88	1.47072E-7
20.91	1.12309E-8
20.94	7.22476E-10
20.97	3.89992E-11
21	5.19585E-12
21.03	8.88375E-11
21.06	1.87927E-9
21.09	3.27801E-8
21.12	4.7129E-7
21.15	5.58671E-6
21.18	5.46184E-5
21.21	4.40502E-4
21.24	0.00293
21.27	0.0161
21.3	0.07299
21.33	0.27326
21.36	0.84514
21.39	2.16173
21.42	4.58237
21.45	8.08304
21.48	11.95747
21.51	15.04119
21.54	16.44221
21.57	16.06073
21.6	14.35915
21.63	11.81933
21.66	8.80806
21.69	5.77643
21.72	3.24678
21.75	1.53527
21.78	0.60391
21.81	0.19638
21.84	0.05261
21.87	0.01159
21.9	0.0021
21.93	3.12142E-4
21.96	3.81113E-5
21.99	3.8201E-6
22.02	3.14324E-7
22.05	2.12299E-8
22.08	1.19024E-9
22.11	3.71001E-10
22.14	6.20656E-9
22.17	9.97084E-8
22.2	1.31772E-6
22.23	1.43243E-5
22.26	1.28108E-4
22.29	9.42817E-4
22.32	0.00571
22.35	0.02849
22.38	0.11703
22.41	0.39626
22.44	1.10682
22.47	2.55443
22.5	4.88522
22.53	7.78193
22.56	10.41832
22.59	11.89488
22.62	11.82737
22.65	10.49117
22.68	8.45014
22.71	6.18708
22.74	4.05107
22.77	2.31508
22.8	1.12944
22.83	0.46301
22.86	0.15792
22.89	0.04456
22.92	0.01037
22.95	0.00199
22.98	3.12713E-4
23.01	4.04753E-5
23.04	4.30413E-6
23.07	3.75961E-7
23.1	2.69711E-8
23.13	1.589E-9
23.16	7.80049E-11
23.19	2.5132E-11
23.22	3.52629E-10
23.25	4.63444E-9
23.28	5.01906E-8
23.31	4.4806E-7
23.34	3.29933E-6
23.37	2.0054E-5
23.4	1.00689E-4
23.43	4.17934E-4
23.46	0.00144
23.49	0.00408
23.52	0.00961
23.55	0.01876
23.58	0.03037
23.61	0.04077
23.64	0.0454
23.67	0.04192
23.7	0.0321
23.73	0.02037
23.76	0.0107
23.79	0.00465
23.82	0.00167
23.85	4.97385E-4
23.88	1.22065E-4
23.91	2.47187E-5
23.94	4.12754E-6
23.97	5.67956E-7
24	6.43638E-8
24.03	6.00419E-9
24.06	4.64645E-10
24.09	1.24815E-10
24.12	1.96577E-9
24.15	3.3159E-8
24.18	4.60851E-7
24.21	5.27799E-6
24.24	4.98643E-5
24.27	3.8912E-4
24.3	0.00251
24.33	0.01344
24.36	0.05969
24.39	0.2207
24.42	0.68084
24.45	1.75743
24.48	3.80711
24.51	6.94402
24.54	10.70184
24.57	13.99065
24.6	15.58335
24.63	14.8614
24.66	12.19845
24.69	8.66074
24.72	5.33871
24.75	2.86122
24.78	1.33093
24.81	0.53478
24.84	0.18434
24.87	0.05408
24.9	0.01341
24.93	0.00279
24.96	4.84253E-4
24.99	6.98974E-5
25.02	8.35952E-6
25.05	8.26508E-7
25.08	6.96588E-8
25.11	4.1561E-8
25.14	5.02741E-7
25.17	5.63297E-6
25.2	5.22216E-5
25.23	4.00861E-4
25.26	0.00255
25.29	0.01348
25.32	0.05926
25.35	0.21707
25.38	0.66395
25.41	1.7
25.44	3.65426
25.47	6.61736
25.5	10.1362
25.53	13.19417
25.56	14.6659
25.59	13.98139
25.62	11.46536
25.65	8.09289
25.68	4.90694
25.71	2.5444
25.74	1.12163
25.77	0.41766
25.8	0.13058
25.83	0.0341
25.86	0.00741
25.89	0.00133
25.92	1.98559E-4
25.95	2.44042E-5
25.98	2.47246E-6
26.01	2.06276E-7
26.04	1.41613E-8
26.07	7.9957E-10
26.1	3.71138E-11
26.13	1.41583E-12
26.16	4.438E-14
26.19	1.14286E-15
26.22	2.41754E-17
26.25	4.20039E-19
26.28	5.99393E-21
26.31	7.02452E-23
26.34	6.76064E-25
26.37	5.34333E-27
26.4	3.46801E-29
26.43	1.84841E-31
26.46	2.71635E-33
26.49	4.76267E-31
26.52	9.75255E-29
26.55	1.63777E-26
26.58	2.25557E-24
26.61	2.54755E-22
26.64	2.3597E-20
26.67	1.79248E-18
26.7	1.11666E-16
26.73	5.70492E-15
26.76	2.39026E-13
26.79	8.2131E-12
26.82	2.31438E-10
26.85	5.34844E-9
26.88	1.01365E-7
26.91	1.57547E-6
26.94	2.00817E-5
26.97	2.09921E-4
27	0.0018
27.03	0.01265
27.06	0.07295
27.09	0.34494
27.12	1.33763
27.15	4.2542
27.18	11.09737
27.21	23.74934
27.24	41.72705
27.27	60.31074
27.3	72.1213
27.33	72.48337
27.36	63.69646
27.39	53.03869
27.42	46.11781
27.45	42.63523
27.48	38.50904
27.51	31.00634
27.54	21.15953
27.57	11.98491
27.6	5.59073
27.63	2.14196
27.66	0.67335
27.69	0.17363
27.72	0.03672
27.75	0.00637
27.78	9.06028E-4
27.81	1.08325E-4
27.84	3.66196E-5
27.87	2.19152E-4
27.9	0.00149
27.93	0.00844
27.96	0.03977
27.99	0.15604
28.02	0.51111
28.05	1.4006
28.08	3.21828
28.11	6.21528
28.14	10.11427
28.17	13.91191
28.2	16.24312
28.23	16.20278
28.26	13.9468
28.29	10.50917
28.32	7.05582
28.35	4.28892
28.38	2.3755
28.41	1.18949
28.44	0.52844
28.47	0.20379
28.5	0.06696
28.53	0.01849
28.56	0.00426
28.59	8.11485E-4
28.62	1.28283E-4
28.65	2.27788E-5
28.68	5.89896E-5
28.71	4.3514E-4
28.74	0.00273
28.77	0.01416
28.8	0.0607
28.83	0.21529
28.86	0.6327
28.89	1.54476
28.92	3.14547
28.95	5.37203
28.98	7.75665
29.01	9.56858
29.04	10.21344
29.07	9.56375
29.1	7.95866
29.13	5.94494
29.16	4.00721
29.19	2.43586
29.22	1.32616
29.25	0.63887
29.28	0.26829
29.31	0.09676
29.34	0.02958
29.37	0.00759
29.4	0.00162
29.43	2.87825E-4
29.46	4.49737E-5
29.49	3.09986E-5
29.52	1.93885E-4
29.55	0.00119
29.58	0.00609
29.61	0.02585
29.64	0.09147
29.67	0.27148
29.7	0.68076
29.73	1.45593
29.76	2.68349
29.79	4.30372
29.82	6.042
29.85	7.4271
29.88	7.94908
29.91	7.33773
29.94	5.78074
29.97	3.84997
30	2.15128
30.03	1.00295
30.06	0.38859
30.09	0.12478
30.12	0.03315
30.15	0.00727
30.18	0.00132
30.21	1.96883E-4
30.24	2.505E-5
30.27	1.01519E-5
30.3	6.03794E-5
30.33	3.89876E-4
30.36	0.0021
30.39	0.00938
30.42	0.035
30.45	0.10924
30.48	0.28577
30.51	0.62819
30.54	1.16292
30.57	1.81804
30.6	2.41145
30.63	2.73901
30.66	2.71221
30.69	2.41164
30.72	1.9962
30.75	1.57353
30.78	1.1695
30.81	0.79035
30.84	0.46694
30.87	0.23444
30.9	0.09837
30.93	0.0342
30.96	0.0098
30.99	0.00231
31.02	4.49319E-4
31.05	7.89547E-5
31.08	7.25266E-5
31.11	4.44848E-4
31.14	0.0026
31.17	0.01266
31.2	0.05145
31.23	0.1742
31.26	0.4916
31.29	1.15688
31.32	2.27411
31.35	3.7501
31.38	5.23519
31.41	6.29294
31.44	6.69118
31.47	6.50186
31.5	5.90869
31.53	5.00786
31.56	3.85346
31.59	2.60364
31.62	1.50437
31.65	0.73096
31.68	0.29586
31.71	0.09924
31.74	0.02751
31.77	0.00629
31.8	0.00119
31.83	2.0369E-4
31.86	1.7663E-4
31.89	9.87551E-4
31.92	0.00524
31.95	0.02305
31.98	0.08409
32.01	0.25509
32.04	0.64519
32.07	1.36546
32.1	2.428
32.13	3.64323
32.16	4.6325
32.19	5.0086
32.22	4.61372
32.25	3.62132
32.28	2.41754
32.31	1.36804
32.34	0.6534
32.37	0.26219
32.4	0.08801
32.43	0.02462
32.46	0.00572
32.49	0.0011
32.52	1.75483E-4
32.55	2.30798E-5
32.58	2.50383E-6
32.61	2.23859E-7
32.64	1.64836E-8
32.67	9.99122E-10
32.7	4.98314E-11
32.73	2.04443E-12
32.76	6.89796E-14
32.79	1.91365E-15
32.82	4.3644E-17
32.85	8.1818E-19
32.88	1.26062E-20
32.91	1.59765E-22
32.94	1.62449E-23
32.97	1.19263E-21
33	8.00984E-20
33.03	4.41955E-18
33.06	2.00405E-16
33.09	7.47109E-15
33.12	2.29088E-13
33.15	5.78089E-12
33.18	1.20121E-10
33.21	2.05672E-9
33.24	2.90393E-8
33.27	3.38386E-7
33.3	3.25718E-6
33.33	2.59229E-5
33.36	1.70754E-4
33.39	9.31869E-4
33.42	0.00422
33.45	0.01586
33.48	0.04959
33.51	0.12933
33.54	0.28227
33.57	0.51866
33.6	0.81005
33.63	1.09068
33.66	1.28973
33.69	1.36513
33.72	1.30887
33.75	1.13481
33.78	0.87689
33.81	0.59187
33.84	0.3425
33.87	0.16756
33.9	0.06864
33.93	0.0234
33.96	0.00661
33.99	0.00155
34.02	3.61864E-4
34.05	4.65344E-4
34.08	0.00224
34.11	0.00986
34.14	0.03577
34.17	0.10696
34.2	0.26379
34.23	0.5376
34.26	0.90804
34.29	1.27826
34.32	1.51551
34.35	1.54297
34.38	1.39401
34.41	1.16882
34.44	0.94601
34.47	0.7446
34.5	0.5545
34.53	0.37635
34.56	0.22654
34.59	0.1192
34.62	0.05446
34.65	0.02152
34.68	0.00733
34.71	0.00224
34.74	0.00131
34.77	0.00467
34.8	0.022
34.83	0.08794
34.86	0.29273
34.89	0.81319
34.92	1.89251
34.95	3.70868
34.98	6.16098
35.01	8.75357
35.04	10.76046
35.07	11.61015
35.1	11.18365
35.13	9.79857
35.16	7.95408
35.19	6.07057
35.22	4.37761
35.25	2.95388
35.28	1.82278
35.31	1
35.34	0.47544
35.37	0.19216
35.4	0.06519
35.43	0.01855
35.46	0.00528
35.49	0.00582
35.52	0.0211
35.55	0.07323
35.58	0.21308
35.61	0.51896
35.64	1.06297
35.67	1.84223
35.7	2.72115
35.73	3.45456
35.76	3.80642
35.79	3.68669
35.82	3.19973
35.85	2.56386
35.88	1.96677
35.91	1.47582
35.94	1.06659
35.97	0.71023
36	0.41633
36.03	0.20813
36.06	0.08714
36.09	0.03027
36.12	0.00868
36.15	0.00205
36.18	3.98215E-4
36.21	6.35912E-5
36.24	8.34373E-6
36.27	8.99264E-7
36.3	7.95955E-8
36.33	5.78487E-9
36.36	3.45179E-10
36.39	1.69079E-11
36.42	6.79799E-13
36.45	2.24363E-14
36.48	7.9241E-16
36.51	7.66599E-15
36.54	2.60368E-13
36.57	7.28527E-12
36.6	1.67707E-10
36.63	3.17776E-9
36.66	4.95937E-8
36.69	6.37974E-7
36.72	6.77121E-6
36.75	5.93646E-5
36.78	4.30539E-4
36.81	0.00259
36.84	0.01291
36.87	0.05366
36.9	0.18619
36.93	0.54145
36.96	1.32533
36.99	2.74484
37.02	4.84085
37.05	7.32751
37.08	9.6094
37.11	11.03039
37.14	11.1861
37.17	10.07849
37.2	8.06428
37.23	5.69275
37.26	3.50832
37.29	1.86659
37.32	0.8495
37.35	0.32873
37.38	0.1079
37.41	0.0301
37.44	0.00739
37.47	0.00292
37.5	0.00745
37.53	0.02918
37.56	0.09783
37.59	0.27219
37.62	0.62789
37.65	1.20113
37.68	1.90672
37.71	2.51644
37.74	2.77635
37.77	2.60026
37.8	2.14907
37.83	1.69471
37.86	1.40024
37.89	1.23297
37.92	1.06568
37.95	0.82619
37.98	0.54622
38.01	0.30143
38.04	0.13771
38.07	0.05193
38.1	0.01614
38.13	0.00413
38.16	8.71398E-4
38.19	1.51268E-4
38.22	2.16126E-5
38.25	2.54097E-6
38.28	2.45769E-7
38.31	1.95526E-8
38.34	1.27922E-9
38.37	6.88133E-11
38.4	3.0449E-12
38.43	1.86128E-13
38.46	2.59984E-12
38.49	7.32394E-11
38.52	1.69483E-9
38.55	3.21811E-8
38.58	5.01489E-7
38.61	6.41547E-6
38.64	6.74021E-5
38.67	5.81876E-4
38.7	0.00413
38.73	0.02414
38.76	0.11628
38.79	0.46265
38.82	1.52491
38.85	4.18109
38.88	9.59813
38.91	18.63618
38.94	31.10642
38.97	45.74399
39	61.17942
39.03	76.61539
39.06	90.73982
39.09	100
39.12	99.42115
39.15	86.5696
39.18	64.6395
39.21	40.85335
39.24	21.68873
39.27	9.62747
39.3	3.56241
39.33	1.09639
39.36	0.2803
39.39	0.06033
39.42	0.0152
39.45	0.02072
39.48	0.06456
39.51	0.18111
39.54	0.42836
39.57	0.85512
39.6	1.44966
39.63	2.10976
39.66	2.68281
39.69	3.05812
39.72	3.21967
39.75	3.20352
39.78	3.02133
39.81	2.65143
39.84	2.10391
39.87	1.46929
39.9	0.88461
39.93	0.45259
39.96	0.19494
39.99	0.07094
40.02	0.02542
40.05	0.02395
40.08	0.0673
40.11	0.19847
40.14	0.50725
40.17	1.11696
40.2	2.13019
40.23	3.53205
40.26	5.10231
40.29	6.4348
40.32	7.12151
40.35	6.99861
40.38	6.23129
40.41	5.14615
40.44	3.99671
40.47	2.89631
40.5	1.90761
40.53	1.10737
40.56	0.55278
40.59	0.23379
40.62	0.08491
40.65	0.03485
40.68	0.04428
40.71	0.11743
40.74	0.29625
40.77	0.63822
40.8	1.17337
40.83	1.85523
40.86	2.54517
40.89	3.06279
40.92	3.28535
40.95	3.22071
40.98	2.9793
41.01	2.66338
41.04	2.29073
41.07	1.83419
41.1	1.31266
41.13	0.81319
41.16	0.42738
41.19	0.18843
41.22	0.06952
41.25	0.0228
41.28	0.01244
41.31	0.02569
41.34	0.07104
41.37	0.1714
41.4	0.35033
41.43	0.61102
41.46	0.91985
41.49	1.21075
41.52	1.41082
41.55	1.46949
41.58	1.37545
41.61	1.16002
41.64	0.88709
41.67	0.62719
41.7	0.42525
41.73	0.28635
41.76	0.19088
41.79	0.12021
41.82	0.06804
41.85	0.03552
41.88	0.02574
41.91	0.04676
41.94	0.11771
41.97	0.26373
42	0.49053
42.03	0.75193
42.06	0.94964
42.09	0.98929
42.12	0.85476
42.15	0.62823
42.18	0.43604
42.21	0.37389
42.24	0.46383
42.27	0.64866
42.3	0.8172
42.33	0.86311
42.36	0.75173
42.39	0.53822
42.42	0.31759
42.45	0.15951
42.48	0.08853
42.51	0.11419
42.54	0.27146
42.57	0.63046
42.6	1.25274
42.63	2.10512
42.66	2.99786
42.69	3.63618
42.72	3.7935
42.75	3.47454
42.78	2.90873
42.81	2.3701
42.84	1.99253
42.87	1.7344
42.9	1.48193
42.93	1.16829
42.96	0.81433
42.99	0.48949
43.02	0.24997
43.05	0.10739
43.08	0.03855
43.11	0.01151
43.14	0.00285
43.17	5.81469E-4
43.2	9.80207E-5
43.23	1.36124E-5
43.26	1.55584E-6
43.29	1.46252E-7
43.32	1.13021E-8
43.35	7.41572E-10
43.38	5.26535E-10
43.41	8.18114E-9
43.44	1.1236E-7
43.47	1.26827E-6
43.5	1.17681E-5
43.53	8.98099E-5
43.56	5.64053E-4
43.59	0.00292
43.62	0.01244
43.65	0.04374
43.68	0.12704
43.71	0.30507
43.74	0.6064
43.77	0.999
43.8	1.36568
43.83	1.55114
43.86	1.46602
43.89	1.15704
43.92	0.77254
43.95	0.46002
43.98	0.28931
44.01	0.24579
44.04	0.2675
44.07	0.28813
44.1	0.26872
44.13	0.20963
44.16	0.13976
44.19	0.09767
44.22	0.12919
44.25	0.30874
44.28	0.7564
44.31	1.60091
44.34	2.86501
44.37	4.34051
44.4	5.59831
44.43	6.20454
44.46	5.99996
44.49	5.19652
44.52	4.21505
44.55	3.4242
44.58	2.96861
44.61	2.74958
44.64	2.53845
44.67	2.15687
44.7	1.60054
44.73	1.01119
44.76	0.54552
44.79	0.27931
44.82	0.21245
44.85	0.32159
44.88	0.58364
44.91	0.95668
44.94	1.36488
44.97	1.72919
45	2.02149
45.03	2.27299
45.06	2.50766
45.09	2.66766
45.12	2.62876
45.15	2.30959
45.18	1.76297
45.21	1.15175
45.24	0.63855
45.27	0.29894
45.3	0.11798
45.33	0.04028
45.36	0.01676
45.39	0.02409
45.42	0.06588
45.45	0.16753
45.48	0.364
45.51	0.67387
45.54	1.06671
45.57	1.45213
45.6	1.71535
45.63	1.78064
45.66	1.64777
45.69	1.37386
45.72	1.03287
45.75	0.69255
45.78	0.40667
45.81	0.20523
45.84	0.08767
45.87	0.03146
45.9	0.00985
45.93	0.00417
45.96	0.00589
45.99	0.01306
46.02	0.02589
46.05	0.04294
46.08	0.05933
46.11	0.06828
46.14	0.06553
46.17	0.05273
46.2	0.03628
46.23	0.0227
46.26	0.01489
46.29	0.0118
46.32	0.0107
46.35	0.00956
46.38	0.00846
46.41	0.01071
46.44	0.02587
46.47	0.07585
46.5	0.20042
46.53	0.45097
46.56	0.86168
46.59	1.4064
46.62	1.97576
46.65	2.41
46.68	2.58217
46.71	2.47741
46.74	2.20645
46.77	1.93757
46.8	1.79006
46.83	1.76135
46.86	1.74069
46.89	1.60206
46.92	1.30357
46.95	0.91288
46.98	0.5478
47.01	0.29894
47.04	0.20143
47.07	0.25656
47.1	0.45594
47.13	0.7762
47.16	1.1568
47.19	1.49606
47.22	1.68648
47.25	1.67786
47.28	1.52503
47.31	1.36776
47.34	1.33274
47.37	1.42701
47.4	1.52499
47.43	1.47409
47.46	1.22302
47.49	0.8525
47.52	0.49522
47.55	0.23896
47.58	0.09563
47.61	0.03171
47.64	0.0087
47.67	0.00197
47.7	3.70155E-4
47.73	5.7292E-5
47.76	7.31489E-6
47.79	7.69873E-7
47.82	6.67571E-8
47.85	4.94524E-9
47.88	3.93663E-9
47.91	6.08598E-8
47.94	8.31175E-7
47.97	9.32592E-6
48	8.60136E-5
48.03	6.52853E-4
48.06	0.00408
48.09	0.02112
48.12	0.09054
48.15	0.32334
48.18	0.96777
48.21	2.44504
48.24	5.25353
48.27	9.66225
48.3	15.26956
48.33	20.73602
48.36	24.11017
48.39	23.85557
48.42	19.94557
48.45	13.99931
48.48	8.20342
48.51	3.99674
48.54	1.6148
48.57	0.54356
48.6	0.16781
48.63	0.10163
48.66	0.20777
48.69	0.50368
48.72	1.05661
48.75	1.87417
48.78	2.81283
48.81	3.58312
48.84	3.9005
48.87	3.69314
48.9	3.17705
48.93	2.70001
48.96	2.47643
48.99	2.44715
49.02	2.37748
49.05	2.08309
49.08	1.57341
49.11	1.01134
49.14	0.57499
49.17	0.37092
49.2	0.44836
49.23	0.84065
49.26	1.54834
49.29	2.47391
49.32	3.40644
49.35	4.11755
49.38	4.48972
49.41	4.54165
49.44	4.34111
49.47	3.93173
49.5	3.35707
49.53	2.71739
49.56	2.151
49.59	1.73917
49.62	1.44763
49.65	1.18433
49.68	0.91243
49.71	0.6961
49.74	0.64378
49.77	0.81372
49.8	1.15295
49.83	1.5053
49.86	1.69552
49.89	1.64353
49.92	1.41189
49.95	1.1378
49.98	0.92215
50.01	0.78606
50.04	0.71119
50.07	0.68555
50.1	0.6982
50.13	0.71238
50.16	0.67531
50.19	0.5643
50.22	0.41261
50.25	0.28308
50.28	0.22038
50.31	0.22776
50.34	0.27827
50.37	0.33943
50.4	0.38994
50.43	0.42237
50.46	0.43863
50.49	0.44575
50.52	0.45069
50.55	0.45162
50.58	0.43424
50.61	0.38316
50.64	0.3004
50.67	0.21256
50.7	0.1644
50.73	0.21507
50.76	0.44168
50.79	0.92564
50.82	1.69391
50.85	2.63885
50.88	3.50224
50.91	3.9882
50.94	3.94639
50.97	3.47289
51	2.83808
51.03	2.30776
51.06	2.0003
51.09	1.86631
51.12	1.77262
51.15	1.60864
51.18	1.34342
51.21	1.02241
51.24	0.73798
51.27	0.60094
51.3	0.71159
51.33	1.11631
51.36	1.75183
51.39	2.4225
51.42	2.87089
51.45	2.9272
51.48	2.61892
51.51	2.1365
51.54	1.69161
51.57	1.39975
51.6	1.26289
51.63	1.21674
51.66	1.17835
51.69	1.07788
51.72	0.88736
51.75	0.63583
51.78	0.38804
51.81	0.19899
51.84	0.08504
51.87	0.03013
51.9	0.00883
51.93	0.00213
51.96	4.24558E-4
51.99	6.95796E-5
52.02	9.39325E-6
52.05	1.17189E-6
52.08	1.33664E-6
52.11	9.70483E-6
52.14	6.28274E-5
52.17	3.38936E-4
52.2	0.00153
52.23	0.00582
52.26	0.01876
52.29	0.05174
52.32	0.12305
52.35	0.25402
52.38	0.45743
52.41	0.72032
52.44	0.99304
52.47	1.19977
52.5	1.27408
52.53	1.19777
52.56	1.01095
52.59	0.78311
52.62	0.57072
52.65	0.39686
52.68	0.26181
52.71	0.16419
52.74	0.11376
52.77	0.1373
52.8	0.28296
52.83	0.61028
52.86	1.14507
52.89	1.81395
52.92	2.4259
52.95	2.75668
52.98	2.68933
53.01	2.2862
53.04	1.73338
53.07	1.22519
53.1	0.88329
53.13	0.73282
53.16	0.71446
53.19	0.72476
53.22	0.67898
53.25	0.56259
53.28	0.43408
53.31	0.38258
53.34	0.47595
53.37	0.7229
53.4	1.05298
53.43	1.33009
53.46	1.41849
53.49	1.27258
53.52	0.97462
53.55	0.68158
53.58	0.52821
53.61	0.55952
53.64	0.71967
53.67	0.88835
53.7	0.95121
53.73	0.87448
53.76	0.7337
53.79	0.67305
53.82	0.82598
53.85	1.24344
53.88	1.85431
53.91	2.47402
53.94	2.87686
53.97	2.91176
54	2.58957
54.03	2.07429
54.06	1.58624
54.09	1.29046
54.12	1.2315
54.15	1.32772
54.18	1.42078
54.21	1.36886
54.24	1.13348
54.27	0.79112
54.3	0.46151
54.33	0.22409
54.36	0.09035
54.39	0.03019
54.42	0.00835
54.45	0.00191
54.48	3.60833E-4
54.51	5.63435E-5
54.54	8.21131E-6
54.57	8.42748E-6
54.6	4.9588E-5
54.63	2.6691E-4
54.66	0.00121
54.69	0.00461
54.72	0.01505
54.75	0.04233
54.78	0.10388
54.81	0.22446
54.84	0.42997
54.87	0.73298
54.9	1.11431
54.93	1.51519
54.96	1.856
54.99	2.077
55.02	2.16736
55.05	2.14969
55.08	2.03559
55.11	1.80903
55.14	1.46463
55.17	1.05473
55.2	0.68511
55.23	0.46514
55.26	0.46424
55.29	0.69579
55.32	1.10715
55.35	1.57403
55.38	1.93318
55.41	2.06294
55.44	1.95537
55.47	1.71257
55.5	1.46944
55.53	1.31124
55.56	1.24314
55.59	1.21241
55.62	1.15119
55.65	1.01487
55.68	0.80377
55.71	0.55924
55.74	0.33648
55.77	0.17301
55.8	0.07534
55.83	0.02759
55.86	0.00845
55.89	0.00216
55.92	4.56293E-4
55.95	8.04295E-5
55.98	1.72124E-5
56.01	5.76115E-5
56.04	4.61011E-4
56.07	0.0031
56.1	0.01713
56.13	0.07767
56.16	0.2891
56.19	0.88347
56.22	2.21644
56.25	4.56507
56.28	7.7192
56.31	10.71601
56.34	12.21328
56.37	11.42807
56.4	8.77943
56.43	5.539
56.46	2.87815
56.49	1.26819
56.52	0.60481
56.55	0.65626
56.58	1.3341
56.61	2.62261
56.64	4.30999
56.67	5.83743
56.7	6.53043
56.73	6.08565
56.76	4.81729
56.79	3.38162
56.82	2.28872
56.85	1.68038
56.88	1.45075
56.91	1.44235
56.94	1.52469
56.97	1.58702
57	1.54245
57.03	1.36144
57.06	1.08897
57.09	0.81701
57.12	0.63533
57.15	0.60251
57.18	0.74891
57.21	1.08303
57.24	1.57222
57.27	2.11457
57.3	2.55161
57.33	2.7374
57.36	2.61796
57.39	2.26085
57.42	1.8176
57.45	1.44906
57.48	1.25591
57.51	1.24053
57.54	1.31286
57.57	1.34476
57.6	1.25068
57.63	1.04056
57.66	0.80504
57.69	0.64995
57.72	0.6332
57.75	0.74003
57.78	0.89839
57.81	1.01779
57.84	1.03247
57.87	0.93262
57.9	0.76845
57.93	0.61887
57.96	0.54044
57.99	0.53387
58.02	0.55291
58.05	0.54371
58.08	0.48313
58.11	0.39237
58.14	0.32035
58.17	0.30921
58.2	0.36546
58.23	0.45622
58.26	0.5318
58.29	0.55676
58.32	0.5264
58.35	0.46004
58.38	0.3828
58.41	0.31235
58.44	0.25642
58.47	0.21834
58.5	0.20548
58.53	0.23639
58.56	0.3458
58.59	0.58649
58.62	1.01567
58.65	1.65077
58.68	2.41229
58.71	3.11148
58.74	3.52198
58.77	3.49951
58.8	3.06487
58.83	2.39434
58.86	1.72856
58.89	1.2574
58.92	1.04573
58.95	1.03473
58.98	1.10346
59.01	1.14067
59.04	1.08613
59.07	0.93755
59.1	0.73926
59.13	0.55982
59.16	0.45945
59.19	0.46128
59.22	0.54529
59.25	0.66717
59.28	0.78435
59.31	0.86884
59.34	0.90185
59.37	0.8657
59.4	0.75109
59.43	0.57433
59.46	0.37892
59.49	0.21243
59.52	0.10019
59.55	0.0395
59.58	0.01296
59.61	0.00353
59.64	7.98665E-4
59.67	1.49514E-4
59.7	2.32195E-5
59.73	3.55212E-6
59.76	5.34664E-6
59.79	3.56682E-5
59.82	2.07459E-4
59.85	9.93249E-4
59.88	0.00392
59.91	0.01274
59.94	0.03426
59.97	0.07647
60	0.14232
60.03	0.22224
60.06	0.29345
60.09	0.3307
60.12	0.32186
60.15	0.27579
60.18	0.21655
60.21	0.16891
60.24	0.14488
60.27	0.14002
60.3	0.14162
60.33	0.14161
60.36	0.14334
60.39	0.15786
60.42	0.19554
60.45	0.25994
60.48	0.3446
60.51	0.43181
60.54	0.49756
60.57	0.52552
60.6	0.52145
60.63	0.51377
60.66	0.53454
60.69	0.59261
60.72	0.66159
60.75	0.69619
60.78	0.66617
60.81	0.5821
60.84	0.49639
60.87	0.48335
60.9	0.61329
60.93	0.92966
60.96	1.42803
60.99	2.03826
61.02	2.62453
61.05	3.02345
61.08	3.11912
61.11	2.91302
61.14	2.53
61.17	2.14642
61.2	1.89116
61.23	1.78614
61.26	1.75711
61.29	1.69863
61.32	1.54832
61.35	1.32115
61.38	1.08532
61.41	0.90734
61.44	0.81394
61.47	0.79168
61.5	0.80814
61.53	0.83018
61.56	0.83294
61.59	0.80508
61.62	0.7517
61.65	0.69013
61.68	0.63595
61.71	0.58772
61.74	0.52685
61.77	0.43656
61.8	0.32139
61.83	0.20597
61.86	0.11574
61.89	0.06066
61.92	0.03477
61.95	0.02589
61.98	0.02407
62.01	0.02416
62.04	0.02454
62.07	0.02488
62.1	0.02462
62.13	0.02333
62.16	0.02253
62.19	0.02859
62.22	0.05588
62.25	0.12789
62.28	0.27065
62.31	0.49387
62.34	0.76774
62.37	1.01796
62.4	1.15727
62.43	1.13838
62.46	0.9853
62.49	0.7744
62.52	0.58527
62.55	0.46674
62.58	0.43708
62.61	0.49625
62.64	0.62395
62.67	0.7699
62.7	0.8664
62.73	0.87117
62.76	0.8037
62.79	0.73201
62.82	0.71492
62.85	0.75287
62.88	0.79306
62.91	0.78023
62.94	0.70187
62.97	0.58932
63	0.48545
63.03	0.41515
63.06	0.37698
63.09	0.35059
63.12	0.31208
63.15	0.25042
63.18	0.1742
63.21	0.10273
63.24	0.05073
63.27	0.02083
63.3	0.00708
63.33	0.00199
63.36	4.88877E-4
63.39	3.12351E-4
63.42	0.0015
63.45	0.00808
63.48	0.03625
63.51	0.1344
63.54	0.41351
63.57	1.06287
63.6	2.30464
63.63	4.27171
63.66	6.87843
63.69	9.78009
63.72	12.42585
63.75	14.15922
63.78	14.40563
63.81	12.97592
63.84	10.29634
63.87	7.30546
63.9	5.04035
63.93	4.19905
63.96	4.89111
63.99	6.59885
64.02	8.3616
64.05	9.21085
64.08	8.68262
64.11	7.0349
64.14	4.98448
64.17	3.20919
64.2	2.02442
[truncated: 2,860 more rows]
