# Supplementary material for: The Ag–Li system's experimental and ab initio thermodynamic dataset
Source: Data Brief. 2019 Dec 5;28:104939. doi: 10.1016/j.dib.2019.104939 (PMC6926103; doi:10.1016/j.dib.2019.104939)
Supplement: Multimedia component 1 [file mmc1.zip › Ag30Li70-experimental-XRD.txt]

Alpha1=1.5406
Alpha2=1.54439
AlphaAverage=1.54184
AlphaRatio=0.5
Anode=Cu

[Data]
     Angle   Intensity
        10   7.21498
     10.02   12.0232
     10.04   9.61716
     10.06   7.21181
     10.08   3.60538
      10.1   10.8146
     10.12   6.00721
     10.14   8.40886
     10.16   6.00545
     10.18   1.20091
      10.2   4.80296
     10.22   9.60452
     10.24   9.60311
     10.26   6.00107
     10.28   9.60031
      10.3   7.19919
     10.32   5.99845
     10.34   5.99757
     10.36   2.39868
     10.38   9.59332
      10.4   7.19395
     10.42   9.59053
     10.44   5.99321
     10.46    3.5954
     10.48   13.1812
      10.5   8.38684
     10.52   11.9795
     10.54   5.98886
     10.56   14.3712
     10.58   13.1717
      10.6   7.18351
     10.62   5.98539
     10.64   7.18142
     10.66   11.9673
     10.68   9.57246
      10.7   5.98192
     10.72   5.98106
     10.74   9.56831
     10.76   4.78346
     10.78   7.17416
      10.8    5.9776
     10.82   8.36743
     10.84   13.1469
     10.86    13.145
     10.88   7.16898
      10.9   9.55726
     10.92   5.97243
     10.94    9.5545
     10.96   10.7473
     10.98   2.38794
        11   7.16278
     11.02   2.38725
     11.04   5.96727
     11.06   5.96641
     11.08   8.35177
      11.1    19.087
     11.12   11.9277
     11.14   3.57779
     11.16    9.5394
     11.18   4.76902
      11.2   3.57625
     11.22   7.15147
     11.24   9.53393
     11.26   7.14942
     11.28    4.7656
      11.3    8.3386
     11.32   5.95529
     11.34   2.38178
     11.36   2.38144
     11.38   7.14329
      11.4   4.76151
     11.42   4.76083
     11.44   1.19004
     11.46   10.7088
     11.48   10.7073
      11.5   8.32669
     11.52   7.13615
     11.54   9.51351
     11.56   4.75608
     11.58   1.18885
      11.6   7.13208
     11.62   5.94255
     11.64   3.56503
     11.66   7.12904
     11.68   3.56401
      11.7   5.93917
     11.72   8.31366
     11.74   2.37499
     11.76   3.56199
     11.78   7.12296
      11.8   4.74797
     11.82   9.49458
     11.84   10.6799
     11.86   3.55946
     11.88   4.74527
      11.9    4.7446
     11.92   2.37196
     11.94   7.11489
     11.96   5.92823
     11.98   3.55644
        12   7.11187
     12.02   5.92572
     12.04    4.7399
     12.06   8.29366
     12.08   7.10785
      12.1    4.7379
     12.12   5.92153
     12.14   3.55242
     12.16   8.28781
     12.18   7.10284
      12.2    5.9182
     12.22   9.46778
     12.24   3.54992
     12.26   2.36628
     12.28   5.91486
      12.3   4.73122
     12.32   10.6438
     12.34   10.6423
     12.36   3.54692
     12.38   7.09285
      12.4    9.4558
     12.42   7.09086
     12.44   5.90822
     12.46   2.36296
     12.48   5.90656
      12.5   9.44917
     12.52    5.9049
     12.54   9.44652
     12.56   8.26455
     12.58   7.08291
      12.6   2.36064
     12.62   9.44124
     12.64   5.89995
     12.66   3.53947
     12.68   3.53898
      12.7   10.6155
     12.72   4.71732
     12.74   7.07499
     12.76     1.179
     12.78   5.89418
      12.8   4.71469
     12.82   2.35702
     12.84   7.07006
     12.86    5.8909
     12.88   8.24611
      12.9   12.9564
     12.92   2.35538
     12.94   5.88762
     12.96    5.8868
     12.98   4.70879
        13    3.5311
     13.02   3.53061
     13.04   4.70683
     13.06   7.05926
     13.08    5.8819
      13.1   8.23352
     13.12   10.5845
     13.14   12.9348
     13.16    12.933
     13.18   17.6335
      13.2   29.3851
     13.22   34.0819
     13.24   37.6025
     13.26   34.0725
     13.28   34.0678
      13.3   13.7639
     13.32   15.5986
     13.34   11.7427
     13.36   9.39282
     13.38   10.5655
      13.4   8.21645
     13.42   5.86809
     13.44   3.52037
     13.46   7.03976
     13.48   7.03879
      13.5   3.51891
     13.52   9.38247
     13.54   4.69059
     13.56   11.7249
     13.58   3.51698
      13.6   7.03298
     13.62   4.68801
     13.64   4.68737
     13.66   5.85841
     13.68   2.34304
      13.7   9.37088
     13.72   7.02719
     13.74   5.85519
     13.76   1.17088
     13.78   2.34143
      13.8   4.68223
     13.82   7.02238
     13.84   8.19166
     13.86   5.85038
     13.88   10.5292
      13.9   5.84878
     13.92   4.67839
     13.94   5.84718
     13.96   5.84639
     13.98   3.50735
        14   4.67583
     14.02   7.01279
     14.04   8.18047
     14.06   8.17936
     14.08   7.00992
      14.1   14.0179
     14.12   7.00801
     14.14   3.50353
     14.16   5.83842
     14.18   1.16753
      14.2    7.0042
     14.22   4.66883
     14.24    7.0023
     14.26   7.00135
     14.28   5.83366
      14.3   11.6657
     14.32   6.99849
     14.34   2.33252
     14.36    8.1627
     14.38   4.66376
      14.4   8.16048
     14.42    4.6625
     14.44    3.4964
     14.46   4.66124
     14.48   6.82438
      14.5    2.4965
     14.52   4.65935
     14.54   6.98808
     14.56   6.98713
     14.58   10.4793
      14.6   6.98525
     14.62    4.6562
     14.64   4.65557
     14.66   4.65495
     14.68   1.16358
      14.7   2.32685
     14.72   12.7959
     14.74   4.65244
     14.76   6.97772
     14.78   8.13958
      14.8   1.16264
     14.82   9.29987
     14.84   5.81164
     14.86   3.48651
     14.88   5.81007
      14.9   9.29487
     14.92    1.1617
     14.94   4.64619
     14.96   5.80696
     14.98   4.64494
        15    5.8054
     15.02    4.6437
     15.04   5.80384
     15.06   5.80307
     15.08   6.96275
      15.1   4.64121
     15.12   5.80074
     15.14   1.15999
     15.16   10.4385
     15.18   9.27746
      15.2   8.11669
     15.22   8.11561
     15.24   5.79609
     15.26   6.95438
     15.28   4.63563
      15.3   6.95253
     15.32    4.6344
     15.34   6.95067
     15.36   4.63316
     15.38   5.79068
      15.4   4.63193
     15.42   9.26263
     15.44   5.78837
     15.46   4.63008
     15.48   5.78683
      15.5   5.78607
     15.52   3.47118
     15.54   4.62762
     15.56   4.62701
     15.58    3.4698
      15.6   4.62578
     15.62         0
     15.64   12.7175
     15.66   3.46796
     15.68   5.77916
      15.7    5.7784
     15.72   8.08869
     15.74   8.08762
     15.76   9.24177
     15.78   6.93041
      15.8    6.9295
     15.82   2.30953
     15.84   4.61844
     15.86   9.23567
     15.88   4.61723
      15.9   8.07908
     15.92   6.92401
     15.94   11.5385
     15.96   3.46109
     15.98   4.61418
        16   3.46018
     16.02   3.45973
     16.04   5.76545
     16.06   6.91763
     16.08   8.06951
      16.1   4.61054
     16.12   6.91491
     16.14   2.30467
     16.16   3.45655
     16.18   9.21624
      16.2   6.91128
     16.22   4.60691
     16.24   5.75789
     16.26   3.45428
     16.28    4.6051
      16.3     9.209
     16.32   10.3588
     16.34   2.30165
     16.36   8.05471
     16.38   6.90314
      16.4   4.60149
     16.42   4.60089
     16.44   6.90043
     16.46   8.04945
     16.48   4.59909
      16.5   3.44886
     16.52   3.44841
     16.54   9.19457
     16.56   3.44752
     16.58   9.19218
      16.6   4.59549
     16.62   5.74362
     16.64   10.3372
     16.66   5.74212
     16.68    4.5931
      16.7     9.185
     16.72   3.44393
     16.74   2.29565
     16.76   9.18143
     16.78   5.73765
      16.8   6.88428
     16.82   11.4723
     16.84   3.44125
     16.86    3.4408
     16.88   3.44036
      16.9   5.73318
     16.92   6.87893
     16.94    5.7317
     16.96   9.16953
     16.98   9.16835
        17   3.43769
     17.02   8.02023
     17.04   12.6016
     17.06   9.16361
     17.08   3.43591
      17.1   5.72578
     17.12   5.72504
     17.14         0
     17.16   5.72356
     17.18   1.14456
      17.2   6.86651
     17.22   8.00989
     17.24   2.28825
     17.26   8.00783
     17.28   5.71914
      17.3   8.00577
     17.32   6.86121
     17.34   2.28677
     17.36   9.14592
     17.38   10.2878
      17.4   3.42884
     17.42    6.8568
     17.44   4.57062
     17.46   3.42752
     17.48   4.56944
      17.5   4.56886
     17.52   6.85241
     17.54   6.85153
     17.56   6.85066
     17.58   1.14163
      17.6   5.70742
     17.62   5.70669
     17.64   9.12954
     17.66   7.98732
     17.68    3.4227
      17.7   5.70377
     17.72   4.56244
     17.74   4.56186
     17.76   11.4032
     17.78   10.2616
      17.8   5.70014
     17.82   9.11906
     17.84   11.3974
     17.86   9.11674
     17.88   6.83668
      17.9   5.69651
     17.92   11.3916
     17.94    9.1121
     17.96   6.83321
     17.98   6.83234
        18   6.83147
     18.02   5.69217
     18.04   3.41487
     18.06   7.96702
     18.08   6.82801
      18.1     7.965
     18.12   6.82628
     18.14   10.2381
     18.16   7.96198
     18.18   4.54912
      18.2   3.41141
     18.22   5.68497
     18.24    6.8211
     18.26   4.54682
     18.28   6.81938
      18.3   9.09135
     18.32   6.81765
     18.34   4.54453
     18.36   3.40797
     18.38   6.81507
      18.4   5.67851
     18.42   4.54224
     18.44   11.3542
     18.46   3.40582
     18.48   9.08105
      18.5   6.80993
     18.52   13.6181
     18.54   6.80821
     18.56   13.6147
     18.58   11.3442
      18.6   15.8798
     18.62   24.9509
     18.64   35.1537
     18.66   49.8893
     18.68   46.4819
      18.7   48.7432
     18.72   41.9366
     18.74   49.8643
     18.76    40.793
     18.78   21.5269
      18.8   14.7271
     18.82   10.1944
     18.84   9.06057
     18.86   5.66215
     18.88   10.1906
      18.9   10.1893
     18.92   12.4521
     18.94   2.26373
     18.96   4.52689
     18.98   9.05265
        19   4.52576
     19.02    6.7878
     19.04   9.04927
     19.06   4.52407
     19.08   11.3088
      19.1   7.91515
     19.12   7.91417
     19.14   7.91319
     19.16   9.04252
     19.18   10.1716
      19.2    3.3901
     19.22   9.03915
     19.24   6.77852
     19.26   6.77768
     19.28   6.77684
      19.3   5.64667
     19.32   4.51677
     19.34   5.64527
     19.36   4.51565
     19.38   6.77264
      19.4    3.3859
     19.42   4.51398
     19.44   6.77013
     19.46   3.38465
     19.48   5.64038
      19.5   3.38381
     19.52   7.89458
     19.54   1.12766
     19.56    5.6376
     19.58   14.6559
      19.6   4.50896
     19.62   4.50841
     19.64   7.88874
     19.66   2.25365
     19.68   10.1402
      19.7   2.25309
     19.72   6.75845
     19.74   11.2627
     19.76   1.12613
     19.78   10.1339
      19.8   5.62928
     19.82   5.62858
     19.84   10.1302
     19.86   6.75264
     19.88   6.75181
      19.9   5.62582
     19.92   4.50011
     19.94   6.74933
     19.96   5.62375
     19.98   5.62307
        20   5.62238
     20.02   12.3677
     20.04    4.4968
     20.06   4.49625
     20.08   3.37178
      20.1   6.74273
     20.12   3.37095
     20.14    7.8646
     20.16   4.49351
     20.18   14.6021
      20.2   7.86172
     20.22    3.3689
     20.24   6.73698
     20.26   7.85885
     20.28   1.12256
      20.3   7.85694
     20.32   7.85598
     20.34   11.2215
     20.36   6.73206
     20.38   4.48749
      20.4   4.48695
     20.42   6.72961
     20.44   4.48586
     20.46   8.97063
     20.48   11.2119
      20.5   8.96846
     20.52   4.48368
     20.54    7.8455
     20.56    8.9652
     20.58    7.8436
      20.6   5.60189
     20.62   10.0822
     20.64    10.081
     20.66   10.0797
     20.68   5.59918
      20.7   10.0773
     20.72   17.9131
     20.74   7.83602
     20.76   7.83507
     20.78   6.71496
      20.8   8.95221
     20.82   8.95113
     20.84   12.3063
     20.86   2.23724
     20.88   10.0664
      20.9   8.94682
     20.92   5.59109
     20.94   5.59042
     20.96   5.58974
     20.98   1.11781
        21   3.35304
     21.02   6.70528
     21.04   5.58706
     21.06   13.4073
     21.08   6.70286
      21.1   7.81907
     21.12   6.70125
     21.14   5.58371
     21.16   6.69965
     21.18    8.9318
      21.2   12.2798
     21.22   4.46483
     21.24   7.81252
     21.26    5.5797
     21.28   2.23161
      21.3   5.57837
     21.32   4.46216
     21.34   6.69244
     21.36   3.34582
     21.38   5.57571
      21.4   13.3801
     21.42    4.4595
     21.44   5.57371
     21.46   6.68766
     21.48   12.2592
      21.5   11.1434
     21.52   5.57106
     21.54   4.45632
     21.56   4.45579
     21.58    7.7967
      21.6   10.0231
     21.62   3.34065
     21.64   7.79393
     21.66   8.90629
     21.68   6.67892
      21.7   6.67813
     21.72    10.016
     21.74   6.67655
     21.76   11.1263
     21.78   11.1249
      21.8   11.1236
     21.82   7.78562
     21.84   10.0089
     21.86   5.55984
     21.88    13.342
      21.9   5.55853
     21.92   6.66945
     21.94    5.5897
     21.96   9.96933
     21.98    12.223
        22   5.55525
     22.02   4.44368
     22.04   4.44315
     22.06   11.1066
     22.08   12.2158
      22.1   6.66237
     22.12   14.4334
     22.14   6.66081
     22.16   15.5401
     22.18   12.2086
      22.2   16.6461
     22.22    14.425
     22.24   12.2043
     22.26   6.65611
     22.28   11.0922
      22.3   9.98183
     22.32   16.6344
     22.34   12.1972
     22.36   15.5218
     22.38   22.1715
      22.4   17.7351
     22.42    21.058
     22.44   16.6228
     22.46   24.3772
     22.48   27.6981
      22.5   32.1261
     22.52    36.553
     22.54   33.2261
     22.56   47.6185
     22.58   60.9003
      22.6   65.3218
     22.62   73.0633
     22.64   101.834
     22.66   104.036
     22.68   153.822
      22.7   234.579
     22.72    305.36
     22.74   345.149
     22.76   439.129
     22.78   539.723
      22.8   671.258
     22.82    881.27
     22.84   1155.24
     22.86   1297.95
     22.88   1454.64
      22.9   1598.15
     22.92    1432.2
     22.94   1145.85
     22.96   840.781
     22.98    624.16
        23    395.44
     23.02   251.815
     23.04   143.562
     23.06   100.482
     23.08   73.9727
      23.1    57.405
     23.12    59.606
     23.14   46.3549
     23.16   50.7638
     23.18   38.6202
      23.2   36.4091
     23.22   38.6113
     23.24   47.4312
     23.26    28.676
     23.28   24.8057
      23.3   35.8441
     23.32    38.589
     23.34   24.2532
     23.36   27.5573
     23.38   14.3281
      23.4   20.9387
     23.42   22.0382
     23.44   22.0357
     23.46   13.2199
     23.48   19.8276
      23.5   14.3183
     23.52   9.91151
     23.54   13.2138
     23.56   13.2123
     23.58   7.70631
      23.6   14.3101
     23.62   11.0065
     23.64   6.60314
     23.66   12.1044
     23.68   8.80218
      23.7   7.70102
     23.72   15.4003
     23.74   8.79916
     23.76    14.297
     23.78    9.8968
      23.8   6.59711
     23.82   7.69576
     23.84   10.9927
     23.86   13.1897
     23.88   8.79215
      23.9   10.9889
     23.92   13.1852
     23.94   6.59186
     23.96   7.68963
     23.98   9.88554
        24   3.29481
     24.02   6.58887
     24.04   3.29406
     24.06   6.58737
     24.08   18.6621
      24.1   5.48823
     24.12   5.48761
     24.14   8.77918
     24.16   4.38909
     24.18   7.68005
      24.2   10.9703
     24.22   9.87211
     24.24   5.48389
     24.26   4.38661
     24.28   14.2549
      24.3   5.48203
     24.32   4.38513
     24.34   5.48079
     24.36   6.57621
     24.38   6.57547
      24.4    8.7663
     24.42   4.38266
     24.44   7.66879
     24.46   9.85876
     24.48   9.85765
      24.5   15.3324
     24.52    2.1901
     24.54   3.28478
     24.56   3.28441
     24.58   2.18936
      24.6   12.0401
     24.62   5.47217
     24.64   6.56587
     24.66   10.9419
     24.68   8.75252
      24.7   4.37577
     24.72   6.56292
     24.74   7.65589
     24.76    8.7486
     24.78   1.09345
      24.8   4.37332
     24.82   4.37284
     24.84   5.46543
     24.86   8.74372
     24.88   4.37137
      24.9   9.83449
     24.92   4.37039
     24.94   5.46238
     24.96   12.0159
     24.98   15.2913
        25   6.55267
     25.02   10.9199
     25.04   7.64308
     25.06   6.55048
     25.08    4.3665
      25.1   6.54903
     25.12   7.63968
     25.14   6.54757
     25.16   6.54684
     25.18   4.36408
      25.2   6.54539
     25.22   5.45389
     25.24   2.18131
     25.26   6.54321
     25.28   5.45207
      25.3   4.36118
     25.32   4.36069
     25.34   4.36021
     25.36   9.80939
     25.38   5.44906
      25.4   1.08969
     25.42    15.254
     25.44    8.7156
     25.46   4.35732
     25.48   5.44605
      25.5   4.35636
     25.52   7.62279
     25.54    2.1777
     25.56   3.26619
     25.58   5.44305
      25.6   7.61943
     25.62   7.61859
     25.64     4.353
     25.66   3.26439
     25.68   10.8801
      25.7   4.35156
     25.72   10.8777
     25.74   10.8765
     25.76   5.43766
     25.78   3.26224
      25.8   6.52376
     25.82   7.61022
     25.84   11.9576
     25.86   11.9563
     25.88   8.69454
      25.9   6.52019
     25.92   6.51948
     25.94   9.77815
     25.96   9.77708
     25.98   9.77601
        26   11.9471
     26.02   6.51591
     26.04    6.5152
     26.06   6.51449
     26.08   11.9419
      26.1   7.59858
     26.12   16.2809
     26.14   13.0233
     26.16   23.8735
     26.18   14.1055
      26.2   17.3587
     26.22   17.3568
     26.24   21.6937
     26.26   20.6068
     26.28   28.1957
      26.3   28.1926
     26.32    45.537
     26.34   39.0274
     26.36   61.7867
     26.38     61.78
      26.4   88.8669
     26.42   93.1918
     26.44   125.687
     26.46   117.006
     26.48   129.993
      26.5   107.232
     26.52   90.9753
     26.54   66.0582
     26.56   45.4778
     26.58   38.9768
      26.6   20.5688
     26.62   15.1544
     26.64   6.49402
     26.66   7.57554
     26.68   9.73893
      26.7   7.57391
     26.72   9.73683
     26.74   9.73579
     26.76   10.8164
     26.78   6.48913
      26.8   7.56983
     26.82   8.65031
     26.84   7.56821
     26.86   8.64845
     26.88   8.64752
      26.9   6.48494
     26.92   14.0492
     26.94   3.24178
     26.96   8.64381
     26.98   2.16072
        27   6.48147
     27.02   6.48077
     27.04   9.72012
     27.06   6.47938
     27.08   8.63825
      27.1   7.55766
     27.12   7.55686
     27.14   11.8738
     27.16   6.47592
     27.18   5.39602
      27.2   8.63272
     27.22   2.15795
     27.24   8.63088
     27.26   6.47247
     27.28   4.31452
      27.3    7.5496
     27.32    7.5488
     27.34   8.62628
     27.36    12.938
     27.38   6.46833
      27.4   2.15588
     27.42   6.46696
     27.44   6.46627
     27.46   6.46558
     27.48   4.30993
      27.5   4.30947
     27.52   9.69529
     27.54    5.3857
     27.56    4.3081
     27.58    9.6922
      27.6   6.46078
     27.62    6.4601
     27.64   5.38285
     27.66   6.45873
     27.68   7.53439
      27.7   8.60982
     27.72   8.60891
     27.74     6.456
     27.76    8.6071
     27.78   6.45464
      27.8    5.3783
     27.82   4.30219
     27.84   4.30173
     27.86   7.52724
     27.88   4.30083
      27.9   7.52565
     27.92   6.44988
     27.94   8.59894
     27.96   10.7475
     27.98   9.67177
        28   13.9689
     28.02    12.893
     28.04   11.8173
     28.06   9.66771
     28.08   10.7408
      28.1   18.2574
     28.12   13.9601
     28.14   21.4748
     28.16   20.3989
     28.18   22.5438
      28.2   22.5414
     28.22   32.1987
     28.24   45.0734
     28.26   43.9957
     28.28   34.3345
      28.3   35.4037
     28.32   47.2001
     28.34   42.9047
     28.36   50.4077
     28.38   34.3166
      28.4   49.3249
     28.42   41.8146
     28.44   31.0897
     28.46   36.4462
     28.48   35.3705
      28.5     31.08
     28.52   24.6471
     28.54    15.001
     28.56   12.8567
     28.58   12.8553
      28.6    19.281
     28.62   13.9237
     28.64   6.42566
     28.66   10.7083
     28.68   8.56577
      28.7   11.7767
     28.72    12.846
     28.74    9.6335
     28.76   5.35139
     28.78   10.7017
      28.8   2.14011
     28.82   4.27978
     28.84    12.838
     28.86   9.62752
     28.88   9.62653
      28.9   8.55603
     28.92   11.7633
     28.94   9.62355
     28.96   12.8301
     28.98   6.41438
        29   12.8274
     29.02   5.34421
     29.04   6.41239
     29.06   5.34311
     29.08    8.5481
      29.1   8.54722
     29.12   3.20488
     29.14   10.6818
     29.16   5.34037
     29.18   5.33982
      29.2   7.47498
     29.22   8.54196
     29.24   10.6763
     29.26   5.33763
     29.28   5.33708
      29.3   6.40384
     29.32   7.47038
     29.34   7.46962
     29.36   8.53583
     29.38    16.003
      29.4   4.26704
     29.42   4.26661
     29.44   6.39926
     29.46   8.53147
     29.48   6.39795
      29.5   18.1257
     29.52   9.59497
     29.54   6.39599
     29.56   7.46123
     29.58   5.32891
      29.6   13.8538
     29.62   14.9179
     29.64   24.5055
     29.66   18.1109
     29.68   14.9134
      29.7   21.3026
     29.72   11.7153
     29.74   14.9088
     29.76   9.58327
     29.78    3.1941
      29.8   8.51673
     29.82   3.19345
     29.84   19.1588
     29.86   9.57841
     29.88   8.51328
      29.9   8.51242
     29.92   7.44761
     29.94   3.19151
     29.96   7.44611
     29.98   3.19087
        30   4.25406
     30.02   5.31704
     30.04    4.2532
     30.06   10.6319
     30.08    7.4416
      30.1    9.5668
     30.12    7.4401
     30.14   3.18829
     30.16   10.6266
     30.18    6.3753
      30.2   4.24977
     30.22   3.18701
     30.24   3.18669
     30.26         0
     30.28   3.18605
      30.3   8.49528
     30.32   7.43262
     30.34   4.24679
     30.36   5.30795
     30.38   5.30742
      30.4   6.36826
     30.42   4.24508
     30.44   4.24466
     30.46   8.48847
     30.48   5.30476
      30.5   4.24339
     30.52   6.36444
     30.54   9.54571
     30.56   5.30264
     30.58   6.36254
      30.6   8.48253
     30.62   6.36127
     30.64   5.30053
     30.66      3.18
     30.68   7.41926
      30.7   8.47831
     30.72   3.17905
     30.74   6.35747
     30.76   3.17842
     30.78   5.29683
      30.8   5.29631
     30.82   6.35494
     30.84   8.47241
     30.86   7.41262
     30.88   4.23536
      30.9   5.29368
     30.92   4.23452
     30.94   7.40968
     30.96   11.6426
     30.98   2.11663
        31   8.46569
     31.02   9.52296
     31.04   7.40602
     31.06   8.46318
     31.08   10.5779
      31.1   4.23075
     31.12   5.28792
     31.14   7.40236
     31.16   2.11475
     31.18   6.34363
      31.2     6.343
     31.22   5.28531
     31.24   5.28479
     31.26   8.45484
     31.28   5.28375
      31.3   7.39653
     31.32   4.22617
     31.34         0
     31.36   2.11267
     31.38   1.05623
      31.4   2.11225
     31.42   9.50421
     31.44   8.44736
     31.46   5.27908
     31.48   7.38999
      31.5   2.11122
     31.52   5.27753
     31.54   6.33242
     31.56    6.3318
     31.58    10.552
      31.6   4.22037
     31.62   5.27495
     31.64   12.6586
     31.66   7.38349
     31.68   6.32809
      31.7   4.21831
     31.72    8.4358
     31.74   4.21749
     31.76   3.16281
     31.78    3.1625
      31.8   5.27032
     31.82   11.5936
     31.84   10.5386
     31.86   3.16127
     31.88   6.32192
      31.9   6.32131
     31.92    8.4276
     31.94   12.6402
     31.96    9.4792
     31.98     7.372
        32    5.2652
     32.02   8.42351
     32.04   7.36985
     32.06   11.5801
     32.08   12.6316
      32.1    17.893
     32.12     7.367
     32.14   16.8372
     32.16   2.10445
     32.18   11.5734
      32.2   11.5722
     32.22   10.5192
     32.24   19.9898
     32.26     39.96
     32.28   28.3936
      32.3   35.7515
     32.32   39.9537
     32.34   38.8985
     32.36   52.5605
     32.38   46.2488
      32.4   55.7034
     32.42   97.7344
     32.44   94.5726
     32.46   100.868
     32.48   108.212
      32.5   93.4948
     32.52   92.4354
     32.54   88.2254
     32.56   77.7149
     32.58   69.3066
      32.6     64.05
     32.62    41.996
     32.64   37.7928
     32.66   35.6898
     32.68    15.744
      32.7   15.7425
     32.72   18.8892
     32.74   12.5916
     32.76    10.492
     32.78   12.5892
      32.8    11.539
     32.82    10.489
     32.84   14.6832
     32.86   7.34088
     32.88   12.5832
      32.9    12.582
     32.92   8.38718
     32.94   6.28979
     32.96   9.43378
     32.98   7.33669
        33   7.33599
     33.02   17.8143
     33.04     5.239
     33.06    7.3339
     33.08     5.238
      33.1   7.33251
     33.12   8.37922
     33.14   7.33112
     33.16   7.33043
     33.18   3.14131
      33.2   4.18802
     33.22   4.18763
     33.24   5.23404
     33.26   6.28025
     33.28   9.41949
      33.3   8.37209
     33.32   11.5105
     33.34   3.13894
     33.36   9.41593
     33.38   4.18446
      33.4   6.27611
     33.42   3.13776
     33.44   8.36656
     33.46    9.4115
     33.48   7.31937
      33.5   2.09105
     33.52   7.31799
     33.54   6.27197
     33.56   5.22615
     33.58    6.2708
      33.6   5.22517
     33.62   5.22468
     33.64   7.31387
     33.66    5.2237
     33.68   4.17857
      33.7     11.49
     33.72   2.08889
     33.74   7.31045
     33.76   10.4425
     33.78   4.17662
      33.8   8.35245
     33.82    5.2198
     33.84   3.13158
     33.86   8.35011
     33.88   5.21833
      33.9   6.26142
     33.92   8.34778
     33.94   5.21688
     33.96   5.21639
     33.98    5.2159
        34    6.2585
     34.02   4.17195
     34.04   3.12867
     34.06   7.29955
     34.08   4.17078
      34.1   9.38339
     34.12     2.085
     34.14   9.38165
     34.16   7.29616
     34.18   10.4221
      34.2   8.33692
     34.22   4.16808
     34.24   4.16769
     34.26   8.33461
     34.28   8.33384
      34.3    6.2498
     34.32   4.16615
     34.34   10.4144
     34.36    9.3721
     34.38   5.20624
      34.4   5.20576
     34.42    7.2874
     34.44    5.2048
     34.46   10.4086
     34.48   6.24461
      34.5   4.16269
     34.52   6.24346
     34.54   3.12144
     34.56   9.36347
     34.58   5.20145
      34.6   10.4019
     34.62   7.28069
     34.64   6.24002
     34.66   6.23945
     34.68    8.3185
      34.7   12.4766
     34.72   8.31697
     34.74   8.31621
     34.76   9.35488
     34.78   10.3934
      34.8   10.3924
     34.82    14.548
     34.84   15.5858
     34.86   15.5843
     34.88   25.9715
      34.9   16.6203
     34.92   22.8508
     34.94   23.8873
     34.96   23.8851
     34.98   28.0365
        35   32.1871
     35.02   22.8404
     35.04   32.1812
     35.06   30.1023
     35.08   38.4028
      35.1   39.4372
     35.12   56.0372
     35.14   54.9945
     35.16   49.8018
     35.18   53.9471
      35.2   56.0169
     35.22      52.9
     35.24   28.0034
     35.26   43.5568
     35.28   29.0353
      35.3   33.1801
     35.32   13.4782
     35.34   27.9907
     35.36   12.4392
     35.38   11.4015
      35.4   11.4005
     35.42   11.3995
     35.44   4.14489
     35.46   11.3974
     35.48   10.3604
      35.5   10.3594
     35.52   7.25095
     35.54   6.21454
     35.56    12.428
     35.58   8.28456
      35.6   3.10643
     35.62    6.2123
     35.64   3.10587
     35.66   9.31678
     35.68   14.4915
      35.7   8.28009
     35.72   8.27935
     35.74   6.20896
     35.76   11.3821
     35.78   12.4157
      35.8     11.38
     35.82   14.4824
     35.84   18.6185
     35.86   20.6854
     35.88    9.3076
      35.9   9.30677
     35.92   17.5779
     35.94   17.5763
     35.96   20.6762
     35.98   15.5057
        36   14.4707
     36.02    15.503
     36.04   14.4682
     36.06   15.5002
     36.08   15.4988
      36.1   14.4643
     36.12   13.4299
     36.14   17.5607
     36.16   11.3618
     36.18   9.29516
      36.2   9.29434
     36.22   12.3914
     36.24   7.22765
     36.26   6.19458
     36.28   12.3881
      36.3   3.09674
     36.32   10.3215
     36.34   6.19238
     36.36   14.4476
     36.38   8.25505
      36.4   9.28611
     36.42   8.25359
     36.44   6.18964
     36.46   5.15758
     36.48   6.18855
      36.5    12.376
     36.52   4.12497
     36.54   10.3115
     36.56   10.3106
     36.58   5.15485
      36.6   7.21616
     36.62    9.2771
     36.64   3.09209
     36.66   3.09182
     36.68   10.3052
      36.7   9.27384
     36.72   4.12134
     36.74   5.15123
     36.76   4.12062
     36.78   7.21045
      36.8   9.26977
     36.82   9.26896
     36.84   11.3277
     36.86   7.20793
     36.88   5.14807
      36.9   6.17714
     36.92   7.20604
     36.94   11.3228
     36.96   9.26328
     36.98   5.14582
        37   10.2907
     37.02   6.17391
     37.04   9.26005
     37.06   7.20163
     37.08   2.05743
      37.1   7.20038
     37.12   7.19975
     37.14   10.2845
     37.16    7.1985
     37.18   12.3392
      37.2   7.19725
     37.22   8.22471
     37.24     4.112
     37.26   16.4466
     37.28   6.16693
      37.3   6.16639
     37.32   12.3317
     37.34   5.13777
     37.36   9.24718
     37.38   6.16426
      37.4   7.19101
     37.42   4.10879
     37.44   8.21688
     37.46   7.18915
     37.48   4.10773
      37.5   11.2953
     37.52   9.24079
     37.54   10.2667
     37.56   5.13289
     37.58   4.10596
      37.6   8.21121
     37.62   4.10525
     37.64   6.15734
     37.66   8.20908
     37.68   8.20838
      37.7   10.2596
     37.72   8.20697
     37.74    14.361
     37.76   5.12847
     37.78   7.17925
      37.8   14.3573
     37.82   8.20345
     37.84   11.2788
     37.86   7.17679
     37.88   10.2517
      37.9    12.301
     37.92   13.3249
     37.94   14.3487
     37.96   3.07445
     37.98   14.3462
        38   7.17249
     38.02   14.3438
     38.04   8.19573
     38.06   9.21941
     38.08   10.2429
      38.1   8.19364
     38.12   11.2653
     38.14   11.2643
     38.16   10.2394
     38.18   10.2386
      38.2   14.3328
     38.22   13.3079
     38.24   13.3067
     38.26   14.3291
     38.28   13.3045
      38.3   13.3033
     38.32   23.5347
     38.34   11.2548
     38.36      13.3
     38.38   13.2988
      38.4   13.2977
     38.42   9.20533
     38.44   18.4091
     38.46   18.4075
     38.48   16.3609
      38.5   14.3146
     38.52   15.3357
     38.54   14.3121
     38.56   17.3776
     38.58   14.3097
      38.6   24.5289
     38.62   16.3512
     38.64   16.3498
     38.66   11.2396
     38.68   19.4122
      38.7   19.4105
     38.72   13.2798
     38.74   11.2358
     38.76   18.3843
     38.78   12.2552
      38.8   14.2965
     38.82    11.232
     38.84   21.4412
     38.86   15.3138
     38.88   16.3334
      38.9   14.2905
     38.92   7.14466
     38.94   16.3293
     38.96   13.2664
     38.98   16.3266
        39   13.2642
     39.02   14.2833
     39.04   22.4434
     39.06   16.3211
     39.08   10.1998
      39.1    10.199
     39.12   12.2378
     39.14    11.217
     39.16   11.2161
     39.18   13.2543
      39.2   14.2726
     39.22   14.2715
     39.24   8.15444
     39.26   13.2499
     39.28   18.3444
      39.3   11.2096
     39.32   15.2845
     39.34   14.2643
     39.36   19.3572
     39.38   16.2994
      39.4   14.2608
     39.42   25.4636
     39.44   20.3692
     39.46   38.6983
     39.48   39.7134
      39.5   36.6555
     39.52   57.0149
     39.54   44.7938
     39.56   52.9337
     39.58   77.3583
      39.6   70.2274
     39.62   80.3986
     39.64   97.6916
     39.66   112.947
     39.68   143.461
      39.7   159.727
     39.72   186.163
     39.74    221.75
     39.76   232.982
     39.78    263.35
      39.8   308.136
     39.82   317.263
     39.84   305.035
     39.86   299.927
     39.88   390.381
      39.9   426.945
     39.92   484.848
     39.94   632.181
     39.96   696.156
     39.98   758.087
        40   954.136
     40.02   955.075
     40.04   947.885
     40.06   964.062
     40.08   888.815
      40.1   821.706
     40.12   614.629
     40.14   548.214
     40.16   435.631
     40.18   416.304
      40.2   308.649
     40.22    218.27
     40.24   169.526
     40.26   136.016
     40.28   103.526
      40.3   79.1606
     40.32   73.0654
     40.34    75.089
     40.36   56.8195
     40.38   68.9895
      40.4   67.9694
     40.42   51.7337
     40.44   53.7582
     40.46   41.5831
     40.48   36.5091
      40.5   49.6889
     40.52   41.5731
     40.54   44.6114
     40.56   34.4697
     40.58   21.2884
      40.6   28.3822
     40.62   21.2849
     40.64   22.2967
     40.66   21.2815
     40.68   27.3598
      40.7   26.3443
     40.72   15.1974
     40.74   16.2093
     40.76    19.247
     40.78   19.2454
      40.8   18.2311
     40.82   22.2806
     40.84   16.2028
     40.86   25.3148
     40.88   17.2127
      40.9   7.08701
     40.92    20.247
     40.94   12.1472
     40.96   13.1584
     40.98   8.09686
        41   21.2526
     41.02   8.09556
     41.04   12.1424
     41.06   9.10606
     41.08   8.09363
      41.1   9.10461
     41.12   8.09234
     41.14   6.06877
     41.16   14.1593
     41.18   16.1808
      41.2   16.1795
     41.22   8.08912
     41.24   10.1106
     41.26   12.1318
     41.28   11.1199
      41.3   8.08656
     41.32   9.09665
     41.34   13.1386
     41.36   10.1058
     41.38   7.07349
      41.4   8.08335
     41.42   8.08272
     41.44   7.07182
     41.46   6.06108
     41.48    4.0404
      41.5   8.08016
     41.52   9.08947
     41.54   7.06903
     41.56   8.07825
     41.58    10.097
      41.6   5.04811
     41.62   6.05726
     41.64   8.07571
     41.66   9.08446
     41.68   4.03722
      41.7    4.0369
     41.72   9.08232
     41.74   10.0907
     41.76   5.04494
     41.78   10.0891
      41.8   9.07947
     41.82   8.07001
     41.84   11.0954
     41.86   12.1031
     41.88   13.1107
      41.9   6.05061
     41.92   11.0919
     41.94   6.04967
     41.96   7.05739
     41.98   11.0893
        42   8.06433
     42.02   6.04778
     42.04   10.0788
     42.06   10.0781
     42.08   10.0773
      42.1   9.06884
     42.12   11.0833
     42.14   12.0899
     42.16   13.0964
     42.18   8.05869
      42.2   4.02903
     42.22    11.079
     42.24   7.04971
     42.26   8.05619
     42.28   4.02778
      42.3   7.04807
     42.32   5.03395
     42.34   10.0671
     42.36   8.05307
     42.38   10.0656
      42.4    9.0583
     42.42   13.0832
     42.44   5.03161
     42.46   3.01873
     42.48    3.0185
      42.5   7.04263
     42.52   7.04208
     42.54   8.04748
     42.56   8.04686
     42.58   4.02312
      42.6   5.02851
     42.62    4.0225
     42.64   4.02219
     42.66   8.04376
     42.68   4.02157
      42.7   8.04253
     42.72   9.04715
     42.74   5.02581
     42.76    7.0356
     42.78   1.00501
      42.8   6.02959
     42.82   7.03398
     42.84   11.0526
     42.86   12.0564
     42.88   5.02312
      42.9   8.03638
     42.92   1.00447
     42.94   12.0527
     42.96   7.03022
     42.98   3.01272
        43   6.02498
     43.02   6.02453
     43.04   4.01605
     43.06   6.02361
     43.08   7.02701
      43.1   5.01891
     43.12   5.01853
     43.14   11.0399
     43.16   8.02843
     43.18   6.02086
      43.2   13.0442
     43.22   7.02328
     43.24   5.01625
     43.26   8.02539
     43.28   7.02168
      43.3   5.01511
     43.32   6.01767
     43.34   6.01722
     43.36   7.01956
     43.38   7.01903
      43.4   3.00793
     43.42   5.01284
     43.44   12.0299
     43.46   10.0242
     43.48   6.01404
      43.5   11.0249
     43.52   7.01533
     43.54   12.0254
     43.56   6.01223
     43.58   4.00785
      43.6   7.01322
     43.62   9.01632
     43.64   10.0174
     43.66   7.01164
     43.68   7.01111
      43.7   7.01059
     43.72   6.00863
     43.74   6.00818
     43.76   9.01159
     43.78   3.00364
      43.8   3.00341
     43.82   6.00638
     43.84    9.0089
     43.86   8.00731
     43.88   6.00503
      43.9   5.00382
     43.92   1.00069
     43.94   1.00062
     43.96   4.00216
     43.98   7.00326
        44   11.0043
     44.02   8.00254
     44.04   6.00146
     44.06   8.00135
     44.08   8.00076
      44.1   10.0002
     44.12   4.99973
     44.14   10.9986
     44.16   6.99859
     44.18    3.9989
      44.2    5.9979
     44.22   9.99576
     44.24   9.99502
     44.26   8.99485
     44.28   4.99677
      44.3   6.99496
     44.32   6.99445
     44.34   10.9905
     44.36   5.99436
     44.38   8.99087
      44.4   12.9859
     44.42   10.9872
     44.44   8.98889
     44.46   10.9856
     44.48   9.98618
      44.5    8.9869
     44.52   9.98471
     44.54   4.99199
     44.56   15.9732
     44.58   5.98951
      44.6   12.9763
     44.62   12.9754
     44.64   8.98229
     44.66   6.98571
     44.68   12.9725
      44.7   6.98469
     44.72   7.98192
     44.74   10.9743
     44.76   7.98076
     44.78   4.98761
      44.8   4.98724
     44.82   5.98426
     44.84   8.97573
     44.86   7.97785
     44.88   12.9631
      44.9   2.99126
     44.92   9.97013
     44.94    4.9847
     44.96   4.98434
     44.98   12.9583
        45   5.98034
     45.02   9.96651
     45.04   4.98289
     45.06   2.98952
     45.08   8.96791
      45.1    7.9709
     45.12   8.96661
     45.14   2.98865
     45.16   6.97302
     45.18    13.945
      45.2   5.97601
     45.22   8.96337
     45.24   8.96272
     45.26    6.9705
     45.28   7.96572
      45.3   3.98257
     45.32     6.969
     45.34     3.982
     45.36   6.96799
     45.38   6.96749
      45.4   5.97171
     45.42   5.97128
     45.44   7.96113
     45.46   12.9359
     45.48   4.97499
      45.5   3.97971
     45.52   12.9331
     45.54   8.95306
     45.56   3.97885
     45.58   8.95178
      45.6   10.9403
     45.62    8.9505
     45.64   8.94986
     45.66   7.95486
     45.68   11.9314
      45.7   8.94794
     45.72   2.98244
     45.74   5.96445
     45.76   8.94603
     45.78   3.97573
      45.8  0.993862
     45.82   3.97516
     45.84    4.9686
     45.86   10.9301
     45.88    4.9679
      45.9   4.96754
     45.92   6.95407
     45.94   7.94694
     45.96   4.96649
     45.98   13.9052
        46   8.93841
     46.02    11.917
     46.04   14.8952
     46.06   6.95062
     46.08   20.8504
      46.1   17.8705
     46.12   27.7966
     46.14   10.9193
     46.16   18.8593
     46.18   41.6861
      46.2   31.7586
     46.22   35.7259
     46.24    34.731
     46.26   38.6976
     46.28   40.6792
      46.3   51.5895
     46.32   40.6735
     46.34   37.6947
     46.36   47.6111
     46.38    51.575
      46.4   62.4808
     46.42   80.3268
     46.44   89.2457
     46.46   106.096
     46.48   110.054
      46.5   124.918
     46.52   100.125
     46.54   113.996
     46.56   110.024
     46.58   104.069
      46.6    102.08
     46.62   86.2166
     46.64   64.4102
     46.66    62.424
     46.68   44.5855
      46.7   40.6195
     46.72   28.7289
     46.74    23.774
     46.76   18.8197
     46.78   11.8853
      46.8    15.846
     46.82    12.874
     46.84   10.8926
     46.86   12.8722
     46.88   12.8713
      46.9   6.93023
     46.92   7.91971
     46.94   3.95958
     46.96   5.93896
     46.98   9.89758
        47   11.8763
     47.02   10.8858
     47.04   9.89553
     47.06   8.90537
     47.08   9.89417
      47.1   7.91479
     47.12   9.89281
     47.14   6.92449
     47.16   9.89145
     47.18   3.95631
      47.2   6.92306
     47.22   6.92258
     47.24   9.88873
     47.26   7.91044
     47.28   4.94369
      47.3   6.92069
     47.32   10.8746
     47.34    5.9312
     47.36   4.94233
     47.38   6.91879
      47.4   5.92999
     47.42   5.92958
     47.44   4.94098
     47.46    6.9169
     47.48   5.92837
      47.5   7.90395
     47.52   11.8551
     47.54   8.89073
     47.56   6.91454
     47.58   9.87725
      47.6    6.9136
     47.62   2.96277
     47.64   5.92514
     47.66   5.92474
     47.68   1.97478
      47.7   9.87322
     47.72   3.94902
     47.74   9.87188
     47.76   6.90985
     47.78   5.92233
      47.8   2.96096
     47.82   3.94768
     47.84   6.90798
     47.86   11.8415
     47.88   5.92033
      47.9   11.8399
     47.92   8.87929
     47.94   4.93261
     47.96   6.90518
     47.98   4.93194
        48   10.8495
     48.02   10.8488
     48.04   7.88952
     48.06   5.91674
     48.08   5.91634
      48.1   10.8459
     48.12   10.8452
     48.14   9.85858
     48.16   13.8011
     48.18   14.7859
      48.2   10.8423
     48.22   13.7983
     48.24   15.7685
     48.26   18.7238
     48.28   8.86857
      48.3     14.78
     48.32   13.7937
     48.34   11.8224
     48.36   15.7621
     48.38   16.7462
      48.4   25.6101
     48.42   13.7891
     48.44   26.5915
     48.46   22.6505
     48.48   31.5117
      48.5   30.5249
     48.52   31.5075
     48.54   48.2427
     48.56    47.255
     48.58   30.5168
      48.6   25.5931
     48.62   31.4971
     48.64   20.6686
     48.66   26.5721
     48.68   13.7772
      48.7   17.7124
     48.72   11.8075
     48.74   13.7745
     48.76   8.85445
     48.78   12.7889
      48.8   2.95109
     48.82   7.86906
     48.84   7.86855
     48.86   6.88453
     48.88   4.91719
      48.9   6.88362
     48.92   3.93324
     48.94   3.93298
     48.96   5.89908
     48.98    5.8987
        49   4.91526
     49.02   11.7958
     49.04   3.93169
     49.06     13.76
     49.08   3.93118
      49.1   6.87911
     49.12   6.87866
     49.14   6.87821
     49.16   2.94761
     49.18   2.94742
      49.2   7.85927
     49.22   3.92938
     49.24   3.92912
     49.26   2.94665
     49.28   5.89292
      49.3   7.85671
     49.32   4.91013
     49.34   3.92785
     49.36   5.89139
     49.38   4.90917
      49.4   3.92708
     49.42   5.89024
     49.44   7.85314
     49.46   6.87105
     49.48   2.94455
      49.5   4.90726
     49.52   3.92555
     49.54   5.88795
     49.56   2.94379
     49.58   7.84959
      49.6   5.88681
     49.62   9.81072
     49.64   6.86706
     49.66   4.90473
     49.68   4.90441
      49.7   5.88491
     49.72    8.8268
     49.74   3.92277
     49.76   3.92252
     49.78    5.8834
      49.8   13.7271
     49.82    4.9022
     49.84   6.86265
     49.86   8.82284
     49.88    15.684
      49.9   13.7227
     49.92   10.7814
     49.94    14.701
     49.96      19.6
     49.98   10.7793
        50   12.7384
     50.02    10.778
     50.04   10.7773
     50.06   9.79689
     50.08   10.7759
      50.1   11.7548
     50.12   10.7745
     50.14   5.87664
     50.16   6.85564
     50.18   5.87589
      50.2   8.81328
     50.22   6.85434
     50.24   10.7704
     50.26   9.79067
     50.28   4.89502
      50.3   7.83154
     50.32   10.7677
     50.34   9.78819
     50.36   4.89378
     50.38   4.89347
      50.4    8.8077
     50.42   9.78571
     50.44   5.87106
     50.46   2.93534
     50.48   1.95677
      50.5    7.8266
     50.52    7.8261
     50.54   7.82561
     50.56   10.7595
     50.58   7.82463
      50.6    5.8681
     50.62   3.91182
     50.64   5.86736
     50.66   3.91133
     50.68   7.82217
      50.7   1.95542
     50.72   4.88825
     50.74   9.77588
     50.76   10.7528
     50.78   5.86479
      50.8   8.79664
     50.82   4.88672
     50.84    5.8637
     50.86   1.95444
     50.88   7.81729
      50.9    7.8168
     50.92   7.81631
     50.94   2.93093
     50.96   3.90767
     50.98   10.7454
        51   3.90718
     51.02   6.83715
     51.04   5.86005
     51.06   3.90646
     51.08   2.92966
      51.1   3.90597
     51.12   4.88216
     51.14   5.85823
     51.16   6.83418
     51.18   3.90501
      51.2   5.85715
     51.22   2.92839
     51.24   2.92821
     51.26   7.80808
     51.28    7.8076
      51.3   4.87945
     51.32    9.7583
     51.34   8.78193
     51.36   6.82997
     51.38    5.8539
      51.4   7.80472
     51.42   3.90212
     51.44   10.7302
     51.46   10.7295
     51.48   6.82745
      51.5   5.85174
     51.52   7.80185
     51.54   5.85103
     51.56   11.7013
     51.58   8.77547
      51.6   11.6999
     51.62   9.74933
     51.64   9.74873
     51.66   11.6978
     51.68   12.6718
      51.7   16.5698
     51.72   14.6195
     51.74   19.4915
     51.76   12.6687
     51.78    10.719
      51.8   20.4624
     51.82   8.76905
     51.84   12.6656
     51.86   9.74221
     51.88   16.5608
      51.9   10.7151
     51.92   19.4809
     51.94   17.5317
     51.96   21.4264
     51.98   13.6341
        52   11.6857
     52.02   9.73749
     52.04   20.4475
     52.06   16.5517
     52.08   28.2336
      52.1   27.2584
     52.12   24.3364
     52.14   22.3881
     52.16   30.1735
     52.18   30.1717
      52.2   28.2234
     52.22    53.524
     52.24   50.6015
     52.26   50.5984
     52.28   49.6224
      52.3   57.4029
     52.32   43.7792
     52.34   70.0426
     52.36   68.0929
     52.38   65.1707
      52.4   62.2489
     52.42    71.971
     52.44   67.1041
     52.46   64.1827
     52.48   45.7031
      52.5   33.0599
     52.52   39.8639
     52.54   31.1115
     52.56   32.0818
     52.58   23.3308
      52.6   23.3294
     52.62    15.552
     52.64   15.5511
     52.66   11.6626
     52.68   16.5211
      52.7   13.6048
     52.72     6.802
     52.74   8.74491
     52.76   8.74439
     52.78   5.82925
      52.8   7.77187
     52.82   10.6857
     52.84   7.77096
     52.86   9.71312
     52.88   13.5976
      52.9   3.88479
     52.92   3.88456
     52.94    5.8265
     52.96   3.88411
     52.98   5.82582
        53   8.73821
     53.02   1.94171
     53.04   6.79559
     53.06   1.94148
     53.08   1.94137
      53.1   3.88251
     53.12   7.76457
     53.14   5.82308
     53.16    6.7932
     53.18    3.8816
      53.2   4.85172
     53.22   3.88115
     53.24   6.79162
     53.26   8.73157
     53.28   7.76094
      53.3   5.82037
     53.32   4.85002
     53.34   6.78964
     53.36   2.90968
     53.38   6.78885
      53.4   7.75823
     53.42   6.78806
     53.44     5.818
     53.46   3.87844
     53.48  0.969554
      53.5   3.87799
     53.52   3.87777
     53.54   8.72448
     53.56   1.93866
     53.58   2.90782
      53.6   5.81531
     53.62   2.90749
     53.64   2.90732
     53.66    3.8762
     53.68   2.90698
      53.7   8.72045
     53.72         0
     53.74   1.93766
     53.76   5.81263
     53.78    5.8123
      53.8   8.71795
     53.82   5.81163
     53.84   6.77985
     53.86   4.84247
     53.88   1.93688
      53.9   7.74707
     53.92   10.6516
     53.94   8.71445
     53.96   3.87287
     53.98   2.90449
        54   4.84053
     54.02   10.6486
     54.04   2.90399
     54.06   15.4871
     54.08   7.74309
      54.1   7.74265
     54.12    3.8711
     54.14   8.70949
     54.16   1.93533
     54.18   7.74089
      54.2   6.77289
     54.22   4.83751
     54.24   5.80468
     54.26   11.6087
     54.28   8.70604
      54.3   2.90185
     54.32    6.7706
     54.34   5.80304
     54.36   4.83559
     54.38   7.73651
      54.4   8.70309
     54.42   4.83478
     54.44    6.7683
     54.46   6.76792
     54.48   5.80075
      54.5   4.83369
     54.52   8.70015
     54.54   4.83315
     54.56   8.69917
     54.58   6.76564
      54.6   3.86587
     54.62    7.7313
     54.64   4.83179
     54.66   1.93261
     54.68      7.73
      54.7   4.83098
     54.72   2.89843
     54.74   4.83044
     54.76   8.69431
     54.78   8.69382
      54.8   5.79556
     54.82   4.82936
     54.84   2.89746
     54.86   4.82883
     54.88   7.72569
      54.9   8.69092
     54.92   6.75923
     54.94    3.8622
     54.96  0.965497
     54.98   3.86178
        55   5.79234
     55.02   3.86135
     55.04   1.93057
     55.06   1.93046
     55.08   8.68659
      55.1   6.75587
     55.12   6.75549
     55.14   3.86007
     55.16   8.68468
     55.18   9.64911
      55.2   9.64858
     55.22   4.82402
     55.24   4.82376
     55.26   3.85879
     55.28   3.85858
      55.3   6.75215
     55.32    9.6454
     55.34   2.89346
     55.36   7.71547
     55.38   1.92876
      55.4   8.67896
     55.42   6.74993
     55.44   8.67801
     55.46   1.92834
     55.48   10.6053
      55.5   6.74846
     55.52   3.85605
     55.54   7.71168
     55.56   5.78345
     55.58   3.85542
      55.6   13.4932
     55.62   2.89125
     55.64   5.78219
     55.66   7.70917
     55.68   6.74516
      55.7   5.78125
     55.72   3.85396
     55.74   9.63437
     55.76   4.81693
     55.78     14.45
      55.8   8.66953
     55.82   7.70583
     55.84   8.66859
     55.86   5.77875
     55.88   11.5569
      55.9   9.63021
     55.92   5.77782
     55.94   6.74042
     55.96   10.5915
     55.98   7.70251
        56   9.62762
     56.02   11.5525
     56.04   9.62659
     56.06   8.66347
     56.08   7.70045
      56.1   11.5501
     56.12   14.4368
     56.14   5.77441
     56.16   11.5482
     56.18   7.69839
      56.2    11.547
     56.22   9.62196
     56.24    8.6593
     56.26   6.73465
     56.28   9.62042
      56.3   7.69593
     56.32   5.77164
     56.34   7.69511
     56.36    7.6947
     56.38   7.69429
      56.4   6.73215
     56.42   4.80842
     56.44   4.80817
     56.46   6.73108
     56.48   9.61532
      56.5   5.76889
     56.52   3.84572
     56.54   6.72966
     56.56   3.84531
     56.58   7.69022
      56.6   10.5735
     56.62   8.65059
     56.64   7.68901
     56.66    7.6886
     56.68    7.6882
      56.7   1.92195
     56.72   7.68739
     56.74   4.80437
     56.76   8.64741
     56.78   9.60773
      56.8   6.72506
     56.82   5.76403
     56.84   4.80311
     56.86     6.724
     56.88  0.960521
      56.9   5.76283
     56.92   6.72295
     56.94   7.68297
     56.96   8.64289
     56.98   12.4835
        57   10.5624
     57.02   4.80086
     57.04   6.72085
     57.06   2.88021
     57.08   6.72015
      57.1   8.63975
     57.12   11.5191
     57.14   10.5586
     57.16   18.2366
     57.18   8.63796
      57.2   16.3153
     57.22   11.5161
     57.24   22.0714
     57.26   21.1106
     57.28   30.7048
      57.3   33.5816
     57.32   43.1742
     57.34   37.4157
     57.36   41.2511
     57.38   50.8417
      57.4   40.2876
     57.42   46.9998
     57.44   53.7113
     57.46    46.995
     57.48   50.8287
      57.5   60.4159
     57.52   61.3718
     57.54   40.2732
     57.56   55.6125
     57.58   62.3211
      57.6   68.0704
     57.62   80.5299
     57.64    95.864
     57.66   94.9005
     57.68   129.403
      57.7   123.646
     57.72   138.974
     57.74   139.926
     57.76   141.835
     57.78   122.662
      57.8   142.779
     57.82   148.521
     57.84   125.518
     57.86   117.847
     57.88   98.6798
      57.9   93.8847
     57.92   96.7539
     57.94   80.4645
     57.96   85.2497
     57.98   78.5407
        58   72.7902
     58.02   38.3087
     58.04   33.5184
     58.06   29.6863
     58.08   23.9393
      58.1   21.0655
     58.12    20.107
     58.14   23.9357
     58.16   19.1476
     58.18   15.3173
      58.2   14.3593
     58.22   9.57237
     58.24    15.315
     58.26   14.3571
     58.28   11.4851
      58.3   16.2698
     58.32    13.398
     58.34   17.2251
     58.36   13.3966
     58.38   12.4391
      58.4   5.74084
     58.42   11.4811
     58.44   16.2641
     58.46     11.48
     58.48   8.60956
      58.5    13.392
     58.52   5.73914
     58.54   11.4777
     58.56   11.4771
     58.58   11.4766
      58.6   10.5197
     58.62   7.65029
     58.64   11.4749
     58.66   4.78096
     58.68    8.6053
      58.7   17.2098
     58.72   6.69235
     58.74   7.64803
     58.76   13.3834
     58.78   3.82364
      58.8   8.60276
     58.82   15.2931
     58.84   3.82308
     58.86   6.69005
     58.88   13.3795
      58.9   11.4675
     58.92   13.4949
     58.94   12.3052
     58.96   9.55488
     58.98   13.2783
        59   14.4288
     59.02   11.4642
     59.04   17.1954
     59.06   13.3736
     59.08   10.5073
      59.1   19.1033
     59.12   18.1472
     59.14   19.1014
     59.16   17.1904
     59.18   12.4147
      59.2   20.0536
     59.22   18.1428
     59.24   24.8258
     59.26   16.2315
     59.28   19.0949
      59.3   21.9581
     59.32   20.0477
     59.34   22.9106
     59.36   36.2734
     59.38   34.3626
      59.4   36.2699
     59.42   20.9973
     59.44   33.4033
     59.46   44.8537
     59.48   41.0344
      59.5   37.2154
     59.52    43.893
     59.54   39.1202
     59.56   37.2101
     59.58   29.5758
      59.6   39.1146
     59.62    30.527
     59.64   28.6177
     59.66   28.6163
     59.68   19.0766
      59.7   23.8447
     59.72   19.0748
     59.74   19.0739
     59.76   11.4438
     59.78   10.4897
      59.8   14.3034
     59.82   10.4887
     59.84   8.58122
     59.86   8.58082
     59.88   8.58041
      59.9      5.72
     59.92   10.4862
     59.94   9.53244
     59.96   8.57879
     59.98   10.4847
        60   9.53109
     60.02   9.53064
     60.04   5.71811
     60.06   7.62379
     60.08   8.57637
      60.1   6.67019
     60.12   8.57556
     60.14   9.52795
     60.16     3.811
     60.18   9.52706
      60.2   2.85798
     60.22   4.76308
     60.24   8.57315
     60.26   1.90506
     60.28   7.61987
      60.3   5.71463
     60.32   7.61916
     60.34     16.19
     60.36   8.57075
     60.38   5.71357
      60.4   3.80887
     60.42   7.61739
     60.44   7.61703
     60.46   3.80834
     60.48   7.61633
      60.5    11.424
     60.52   7.61562
     60.54   8.56718
     60.56   3.80746
     60.58   5.71092
      60.6   5.71066
     60.62   3.80693
     60.64   3.80676
     60.66   8.56481
     60.68   7.61281
      60.7   5.70935
     60.72   9.51514
     60.74   7.61176
     60.76   6.65999
     60.78    5.7083
      60.8   5.70804
     60.82   6.65907
     60.84   4.75626
     60.86   4.75604
     60.88   7.60932
      60.9   2.85337
     60.92   6.65755
     60.94   6.65725
     60.96   5.70595
     60.98   6.65664
        61   2.85272
     61.02   5.70517
     61.04    10.459
     61.06    3.8031
     61.08   6.65513
      61.1   5.70414
     61.12   5.70388
     61.14   11.4072
     61.16   3.80224
     61.18   4.75259
      61.2   6.65332
     61.22   5.70259
     61.24   5.70233
     61.26   6.65242
     61.28   3.80121
      61.3   5.70156
     61.32   3.80087
     61.34   4.75087
     61.36   4.75066
     61.38   5.70054
      61.4   5.70028
     61.42   6.65003
     61.44   6.64973
     61.46   7.59935
     61.48   3.79951
      61.5   6.64884
     61.52   6.64854
     61.54    5.6985
     61.56   5.69824
     61.58   4.74832
      61.6    8.5466
     61.62   5.69748
     61.64   3.79815
     61.66   5.69698
     61.68   7.59563
      61.7   9.49412
     61.72   4.74685
     61.74   7.59462
     61.76   11.3914
     61.78   3.79697
      61.8   4.74601
     61.82    4.7458
     61.84   6.64382
     61.86   8.54168
     61.88   3.79614
      61.9   7.59194
     61.92   10.4385
     61.94   8.54018
     61.96    2.8466
     61.98   4.74413
        62   4.74392
     62.02    6.6412
     62.04    5.6922
     62.06   9.48659
     62.08   5.69171
      62.1   9.48576
     62.12   6.63974
     62.14   9.48493
     62.16   6.63916
     62.18   10.4325
      62.2   11.3804
     62.22    6.6383
     62.24   5.68972
     62.26   6.63772
     62.28   11.3785
      62.3   17.0669
     62.32   11.3775
     62.34   14.2212
     62.36   20.8569
     62.38     18.96
      62.4    21.803
     62.42   15.1667
     62.44   24.6448
     62.46   18.0089
     62.48   20.8515
      62.5   20.8506
     62.52   25.5882
     62.54   32.2208
     62.56   16.1097
     62.58   26.5325
      62.6   22.7412
     62.62   31.2678
     62.64   33.1614
     62.66   24.6331
     62.68   32.2112
      62.7   28.4204
     62.72    34.103
     62.74   37.8906
     62.76   31.2584
     62.78   32.2043
      62.8   38.8329
     62.82   29.3602
     62.84   47.3532
     62.86   49.2453
     62.88   38.8263
      62.9   39.7716
     62.92   37.8761
     62.94   29.3528
     62.96   44.5007
     62.98   40.7117
        63   30.2958
     63.02   31.2412
     63.04   29.3466
     63.06   19.8791
     63.08   21.7714
      63.1   17.0378
     63.12   17.9836
     63.14   15.1434
     63.16   20.8213
     63.18   13.2494
      63.2   10.4098
     63.22   9.46305
     63.24   8.51639
     63.26   10.4085
     63.28   7.56949
      63.3   6.62303
     63.32   4.73054
     63.34    2.8382
     63.36   3.78411
     63.38   7.56791
      63.4    5.6757
     63.42   7.56728
     63.44    6.6211
     63.46   7.56666
     63.48   5.67476
      63.5   6.62027
     63.52   4.72857
     63.54   4.72838
     63.56   3.78254
     63.58   9.45597
      63.6   9.45558
     63.62   3.78208
     63.64   5.67288
     63.66   7.56353
     63.68   9.45402
      63.7   4.72682
     63.72   8.50792
     63.74   2.83586
     63.76   7.56197
     63.78   3.78083
      63.8   4.72585
     63.82   4.72565
     63.84   6.61564
     63.86   4.72527
     63.88   7.56012
      63.9   6.61483
     63.92   9.44937
     63.94   8.50409
     63.96   3.77944
     63.98   4.72411
        64   9.44783
     64.02   12.2817
     64.04   8.50236
     64.06   12.2807
     64.08    9.4463
      64.1   13.2243
     64.12   13.2238
     64.14   7.55612
     64.16   9.44477
     64.18   7.55551
      64.2   6.61081
     64.22   9.44363
     64.24   8.49893
     64.26   4.72144
     64.28   9.44249
      64.3   11.3305
     64.32   13.2184
     64.34   7.55308
     64.36   11.3292
     64.38   11.3287
      64.4   10.3842
     64.42   14.1598
     64.44   7.55157
     64.46   6.60736
     64.48   12.2703
      64.5   9.43833
     64.52   9.43796
     64.54   13.2126
     64.56   5.66232
     64.58   13.2116
      64.6   6.60552
     64.62   8.49248
     64.64   10.3793
     64.66    5.6612
     64.68   8.49147
      64.7   3.77384
     64.72    8.4908
     64.74   10.3772
     64.76   3.77339
     64.78   7.54648
      64.8   7.54618
     64.82   7.54589
     64.84   5.65919
     64.86   4.71581
     64.88   2.82937
      64.9   5.65853
     64.92   10.3736
     64.94    6.6011
     64.96   9.42977
     64.98    9.4294
        65   7.54323
     65.02    8.4858
     65.04   3.77132
     65.06   6.59955
     65.08   7.54205
      65.1   5.65632
     65.12   10.3695
     65.14   7.54117
     65.16    9.4261
     65.18   12.2535
      65.2   8.48283
     65.22    8.4825
     65.24   9.42464
     65.26   15.0788
     65.28   7.53913
      65.3   14.1353
     65.32   13.1925
     65.34   7.53826
     65.36   4.71123
     65.38   5.65326
      65.4   7.53739
     65.42   10.3635
     65.44   6.59471
     65.46   9.42065
     65.48   5.65217
      65.5   6.59395
     65.52   8.47761
     65.54   3.76768
     65.56   3.76754
     65.58    1.8837
      65.6   9.41813
     65.62   10.3595
     65.64   8.47567
     65.66   7.53364
     65.68   7.53336
      65.7   13.1829
     65.72   8.47438
     65.74   9.41563
     65.76   13.1814
     65.78   7.53193
      65.8   9.41456
     65.82   12.2385
     65.84   11.2966
     65.86   11.2962
     65.88   14.1197
      65.9   11.2953
     65.92   12.2362
     65.94   10.3533
     65.96   14.1176
     65.98   14.1171
        66   8.46992
     66.02   11.2928
     66.04   9.41031
     66.06    10.351
     66.08   6.58673
      66.1   6.58648
     66.12   15.0543
     66.14   6.58599
     66.16   8.46739
     66.18   7.52629
      66.2   4.70375
     66.22   7.52573
     66.24   3.76272
     66.26   2.82194
     66.28    8.4655
      66.3   7.52461
     66.32   4.70271
     66.34   4.70254
     66.36   3.76189
     66.38   3.76175
      66.4   4.70201
     66.42   5.64221
     66.44   6.58234
     66.46    4.7015
     66.48   4.70132
      66.5   4.70115
     66.52   8.46176
     66.54   3.76065
     66.56   4.70063
     66.58   7.52074
      66.6   4.70029
     66.62    3.7601
     66.64    9.3999
     66.66   2.81987
     66.68   7.51937
      66.7   6.57921
     66.72   3.75941
     66.74   7.51855
     66.76   8.45806
     66.78   7.51801
      66.8   2.81915
     66.82   10.3365
     66.84   5.63789
     66.86    12.215
     66.88   6.57707
      66.9   7.51638
     66.92   4.69757
     66.94   7.51584
     66.96   9.39446
     66.98   2.81824
        67   3.75751
     67.02   6.57541
     67.04   9.39311
     67.06   3.75711
     67.08   8.45319
      67.1   10.3313
     67.12   2.81753
     67.14   7.51315
     67.16   7.51288
     67.18   10.3298
      67.2   8.45139
     67.22   5.63406
     67.24   11.2677
     67.26    6.5726
     67.28   8.45019
      67.3   6.57213
     67.32   10.3273
     67.34   11.2657
     67.36   4.69388
     67.38   10.3262
      67.4    8.4484
     67.42   12.2028
     67.44   11.2637
     67.46   10.3247
     67.48   6.57005
      67.5   14.0782
     67.52   18.7703
     67.54   14.0772
     67.56   20.6458
     67.58   16.8915
      67.6    19.706
     67.62   27.2121
     67.64   15.9514
     67.66   27.2102
     67.68    22.518
      67.7   22.5172
     67.72   19.7019
     67.74   25.3301
     67.76   15.0099
     67.78   29.0807
      67.8   30.9558
     67.82   20.6365
     67.84   22.5118
     67.86    21.573
     67.88   18.7585
      67.9     17.82
     67.92   20.6329
     67.94   18.7566
     67.96   15.9425
     67.98    15.942
        68    14.066
     68.02   16.8786
     68.04   5.62601
     68.06    10.314
     68.08   9.37604
      68.1   9.37572
     68.12    4.6877
     68.14   6.56256
     68.16   8.43729
     68.18   7.49955
      68.2   5.62447
     68.22   10.3112
     68.24    3.7494
     68.26   4.68658
     68.28   14.0593
      68.3   3.74901
     68.32   6.56055
     68.34   3.74876
     68.36   4.68579
     68.38   3.74851
      68.4   9.37095
     68.42   7.49651
     68.44   7.49626
     68.46   9.37001
     68.48   2.81091
      68.5   7.49551
     68.52   3.74763
     68.54   4.68438
     68.56   5.62107
     68.58   4.68406
      68.6   3.74713
     68.62   8.43075
     68.64   11.2406
     68.66   3.74675
     68.68   3.74663
      68.7   7.49301
     68.72   4.68297
     68.74   8.42907
     68.76   9.36533
     68.78   8.42852
      68.8   7.49177
     68.82    9.3644
     68.84   6.55486
     68.86   10.3002
     68.88   8.42713
      68.9   14.0447
     68.92   2.80886
     68.94   16.8526
     68.96    3.7449
     68.98   7.48955
        69   6.55314
     69.02    14.042
     69.04   12.1693
     69.06   10.2968
     69.08   10.2964
      69.1   8.42409
     69.12   12.1677
     69.14   19.6549
     69.16   13.1029
     69.18   14.0383
      69.2   14.0379
     69.22   17.7807
     69.24    14.037
     69.26   15.9081
     69.28   20.5862
      69.3   11.2285
     69.32   21.5206
     69.34   12.1634
     69.36   17.7767
     69.38   20.5829
      69.4   13.0978
     69.42   20.5816
     69.44   19.6454
     69.46   13.0965
     69.48    14.967
      69.5   8.41866
     69.52   12.1599
     69.54   13.0949
     69.56   11.2238
     69.58   10.2882
      69.6   12.1584
     69.62   10.2875
     69.64   8.41679
     69.66   5.61102
     69.68   2.80542
      69.7   11.2213
     69.72   13.0911
     69.74   4.67526
     69.76   3.74009
     69.78   3.73997
      69.8   4.67481
     69.82   7.47947
     69.84   5.60942
     69.86   5.60925
     69.88   4.67423
      69.9   9.34816
     69.92   4.67393
     69.94   8.41282
     69.96   7.47783
     69.98   6.54289
        70   3.73868
     70.02   1.86928
     70.04   8.41151
     70.06    5.6075
     70.08   5.60732
      70.1   5.60715
     70.12   4.67248
     70.14   1.86893
     70.16   3.73775
     70.18   6.54087
      70.2   7.47504
     70.22   5.60611
     70.24   8.40891
     70.26   8.40865
     70.28   4.67133
      70.3   8.40813
     70.32   8.40788
     70.34   6.53926
     70.36   5.60491
     70.38   2.80237
      70.4   5.60456
     70.42   3.73626
     70.44   3.73615
     70.46   6.53806
     70.48   12.1417
      70.5   5.60371
     70.52   7.47139
     70.54   5.60337
     70.56   6.53707
     70.58   8.40455
      70.6   5.60286
     70.62   6.53648
     70.64   1.86751
     70.66   5.60236
     70.68   11.2044
      70.7   5.60202
     70.72   4.66821
     70.74   5.60168
     70.76    11.203
     70.78   8.40202
      70.8   1.86706
     70.82   7.46802
     70.84   4.66737
     70.86   7.46757
     70.88   8.40077
      70.9   4.66696
     70.92   8.40027
     70.94   7.46668
     70.96   6.53316
     70.98   6.53296
        71   10.2658
     71.02   8.39903
     71.04   5.59919
     71.06   7.46536
     71.08   7.46514
      71.1   6.53181
     71.12   11.1971
     71.14   6.53142
     71.16   7.46426
     71.18   7.46404
      71.2   12.1287
     71.22   11.1954
     71.24   5.59754
     71.26   6.53028
     71.28   8.39582
      71.3   9.32842
     71.32   7.46252
     71.34   9.32788
     71.36   8.39485
     71.38   6.52914
      71.4   7.46165
     71.42   8.39412
     71.44   6.52857
     71.46   5.59576
     71.48   5.59559
      71.5   6.52801
     71.52   11.1905
     71.54   7.46015
     71.56   11.1899
     71.58   10.2571
      71.6   11.1893
     71.62   13.0538
     71.64   4.66192
     71.66   7.45887
     71.68   13.0526
      71.7   11.1877
     71.72   14.9165
     71.74   21.4418
     71.76   14.9156
     71.78   15.8474
      71.8   13.9826
     71.82    38.218
     71.84   28.8957
     71.86   27.0307
     71.88    41.011
      71.9   51.2623
     71.92   47.5328
     71.94   39.1435
     71.96   45.6662
     71.98   44.7329
        72   47.5274
     72.02   41.9348
     72.04   41.9336
     72.06   34.4778
     72.08   43.7949
      72.1   34.4759
     72.12   40.9972
     72.14   33.5422
     72.16   36.3364
     72.18   61.4907
      72.2    55.899
     72.22   51.2394
     72.24   67.0751
     72.26   50.7922
     72.28   67.5158
      72.3   86.6316
     72.32   66.1362
     72.34   93.1471
     72.36   88.4873
     72.38    86.622
      72.4   104.316
     72.42   112.696
     72.44   112.693
     72.46    120.14
     72.48   126.656
      72.5   113.615
     72.52   115.474
     72.54   121.058
     72.56   129.436
     72.58   94.0478
      72.6   84.7338
     72.62   85.6626
     72.64   60.5209
     72.66   50.2775
     72.68   63.3107
      72.7    60.516
     72.72   66.1003
     72.74   47.4792
     72.76   52.1326
     72.78   42.8221
      72.8   39.0974
     72.82   29.7877
     72.84   25.1327
     72.86   20.4779
     72.88   19.5466
      72.9   10.2384
     72.92   15.8226
     72.94   14.8915
     72.96   13.9604
     72.98     13.96
        73   9.30642
     73.02   17.6817
     73.04   10.2365
     73.06   10.2363
     73.08   23.2636
      73.1   13.9578
     73.12   13.0269
     73.14   17.6789
     73.16   6.51312
     73.18   13.0259
      73.2   20.4687
     73.22   11.1645
     73.24   10.2338
     73.26   9.30325
     73.28   8.37271
      73.3   9.30276
     73.32   9.30252
     73.34   14.8837
     73.36   13.9531
     73.38   7.44144
      73.4   9.30156
     73.42   8.37119
     73.44   4.65054
     73.46   10.2309
     73.48   13.0208
      73.5   8.37033
     73.52   17.6702
     73.54   13.9498
     73.56   6.50975
     73.58   8.36947
      73.6   7.43934
     73.62   12.0886
     73.64    13.948
     73.66   10.2283
     73.68   4.64911
      73.7   5.57879
     73.72   11.1573
     73.74   8.36777
     73.76    6.5081
     73.78   12.0862
      73.8   5.57809
     73.82   15.8042
     73.84   6.50744
     73.86   7.43689
     73.88   9.29588
      73.9   2.78869
     73.92   3.71817
     73.94   4.64759
     73.96   7.43596
     73.98    6.5063
        74   4.64724
     74.02   4.64713
     74.04   5.57641
     74.06   13.0113
     74.08   4.64678
      74.1   4.64667
     74.12   8.36379
     74.14   6.50501
     74.16   8.36338
     74.18   6.50469
      74.2   6.50453
     74.22   9.29196
     74.24   4.64586
     74.26   6.50405
     74.28   5.57476
      74.3   6.50373
     74.32   6.50357
     74.34   3.71624
     74.36   16.7227
     74.38   3.71606
      74.4   9.28992
     74.42   7.43175
     74.44   7.43157
     74.46   4.64462
     74.48   4.64451
      74.5   6.50215
     74.52   5.57314
     74.54   5.57301
     74.56   5.57287
     74.58   4.64395
      74.6    5.5726
     74.62   6.50122
     74.64   6.50106
     74.66   6.50091
     74.68   4.64339
      74.7   5.57194
     74.72   6.50044
     74.74   4.64306
     74.76   6.50013
     74.78   3.71427
      74.8   4.64273
     74.82   4.64262
     74.84   6.49952
     74.86   5.57088
     74.88   4.64229
      74.9   3.71375
     74.92   9.28415
     74.94   4.64197
     74.96   5.57023
     74.98    5.5701
        75   7.42662
     75.02   9.28306
     75.04   2.78485
     75.06   6.49784
     75.08   5.56945
      75.1    4.6411
     75.12   5.56919
     75.14   4.64089
     75.16   7.42525
     75.18   5.56881
      75.2   12.0655
     75.22   2.78427
     75.24   7.42456
     75.26   2.78415
     75.28   5.56817
      75.3   2.78402
     75.32   4.63993
     75.34   9.27964
     75.36   8.35148
     75.38   5.56753
      75.4    4.6395
     75.42    4.6394
     75.44   8.35073
     75.46   14.8454
     75.48   7.42253
      75.5   6.49457
     75.52   4.63887
     75.54   4.63877
     75.56    5.5664
     75.58   6.49398
      75.6   5.56615
     75.62   7.42136
     75.64    5.5659
     75.66    6.4934
     75.68   7.42086
      75.7    11.131
     75.72   4.63783
     75.74   5.56528
     75.76   5.56515
     75.78   10.2026
      75.8   7.41988
     75.82   4.63732
     75.84   5.56466
     75.86   4.63712
     75.88   6.49182
      75.9   5.56429
     75.92    7.4189
     75.94  0.927342
     75.96   6.49125
     75.98    3.7092
        76   6.49097
     76.02    4.6363
     76.04   5.56344
     76.06   3.70888
     76.08    7.4176
      76.1    4.6359
     76.12    4.6358
     76.14   3.70856
     76.16    9.2712
     76.18    4.6355
      76.2   6.48956
     76.22   2.78118
     76.24   6.48928
     76.26   7.41616
     76.28     3.708
      76.3   5.56189
     76.32   7.41569
     76.34   12.0502
     76.36   4.63461
     76.38   5.56141
      76.4   4.63441
     76.42   4.63431
     76.44   5.56106
     76.46   3.70729
     76.48   8.34124
      76.5   5.56071
     76.52   3.70706
     76.54   11.1209
     76.56    3.7069
     76.58   4.63353
      76.6    7.4135
     76.62   4.63334
     76.64   5.55989
     76.66   3.70652
     76.68   3.70644
      76.7   6.48614
     76.72   5.55943
     76.74   2.77966
     76.76    2.7796
     76.78   8.33863
      76.8   6.48547
     76.82   5.55886
     76.84   8.33812
     76.86   1.85288
     76.88   7.41136
      76.9    1.8528
     76.92   2.77915
     76.94   5.55818
     76.96   3.70538
     76.98   9.26325
        77   2.77892
     77.02   3.70515
     77.04   2.77881
     77.06      7.41
     77.08   6.48362
      77.1   3.70485
     77.12   3.70478
     77.14   4.63088
     77.16   4.63079
     77.18   4.63069
      77.2   7.40896
     77.22   9.26102
     77.24  0.926083
     77.26   4.63032
     77.28   5.55628
      77.3   7.40823
     77.32   4.63005
     77.34   5.55595
     77.36   1.85195
     77.38   9.25955
      77.4   3.70375
     77.42   7.40735
     77.44    7.4072
     77.46   9.25882
     77.48   6.48105
      77.5   6.48092
     77.52    6.4808
     77.54   5.55486
     77.56   6.48055
     77.58   4.62887
      77.6   4.62878
     77.62   6.48017
     77.64   7.40577
     77.66   3.70281
     77.68   5.55411
      77.7   4.62834
     77.72    5.5539
     77.74    10.182
     77.76   5.55369
     77.78   6.47918
      77.8   9.25579
     77.82   3.70225
     77.84   6.47881
     77.86   4.62763
     77.88   3.70203
      77.9   6.47844
     77.92   2.77642
     77.94   2.77637
     77.96   6.47807
     77.98   12.0305
        78   10.1794
     78.02    7.4031
     78.04   4.62685
     78.06   4.62676
     78.08   5.55201
      78.1   6.47723
     78.12   7.40241
     78.14   8.32755
     78.16   4.62633
     78.18   6.47675
      78.2   6.47663
     78.22   1.85043
     78.24   12.9528
     78.26   5.55109
     78.28   5.55099
      78.3   7.40118
     78.32   6.47592
     78.34   12.0265
     78.36   5.55058
     78.38    11.101
      78.4   2.77519
     78.42   14.8007
     78.44   11.1004
     78.46   5.55008
     78.48      11.1
      78.5    9.2498
     78.52   4.62482
     78.54   8.32452
     78.56   10.1742
     78.58   7.39931
      78.6   9.24898
     78.62   5.54929
     78.64   10.1735
     78.66   5.54909
     78.68   5.54899
      78.7   6.47371
     78.72     4.624
     78.74   10.1726
     78.76   6.47337
     78.78     3.699
      78.8   6.47314
     78.82   3.69887
     78.84   10.1717
     78.86   10.1715
     78.88   5.54802
      78.9   12.0205
     78.92   5.54783
     78.94   4.62311
     78.96   3.69842
     78.98   6.47213
        79   5.54744
     79.02   6.47191
     79.04   4.62271
     79.06   2.77358
     79.08   6.47158
      79.1   4.62248
     79.12   7.39583
     79.14   6.47125
     79.16   8.32003
     79.18   7.39546
      79.2   3.69767
     79.22   4.62201
     79.24   3.69754
     79.26   11.0924
     79.28   6.47048
      79.3   5.54603
     79.32   8.31891
     79.34   4.62154
     79.36   6.47005
     79.38   3.69711
      79.4   4.62131
     79.42   4.62123
     79.44   3.69693
     79.46   3.69687
     79.48   9.24201
      79.5   2.77256
     79.52   5.54502
     79.54   10.1657
     79.56   5.54484
     79.58   4.62063
      79.6   10.1652
     79.62   4.62048
     79.64   5.54448
     79.66   8.31659
     79.68    5.5443
      79.7   13.8605
     79.72   2.77206
     79.74   5.54404
     79.76   5.54395
     79.78   4.61988
      79.8   4.61981
     79.82  0.923947
     79.84   4.61966
     79.86   10.1631
     79.88   8.31513
      79.9   5.54333
     79.92   4.61937
     79.94   5.54315
     79.96   5.54307
     79.98   7.39064
        80   6.46671
     80.02    3.6952
     80.04   6.46651
     80.06   9.23772
     80.08   8.31382
      80.1   8.31369
     80.12   8.31357
     80.14   3.69486
     80.16    3.6948
     80.18   10.1606
      80.2   1.84735
     80.22   9.23658
     80.24    8.3128
     80.26   12.0072
     80.28   11.0834
      80.3   9.23602
     80.32   12.9302
     80.34   13.8536
     80.36   3.69424
     80.38   2.77064
      80.4   6.46473
     80.42   8.31167
     80.44   7.38804
     80.46   8.31142
     80.48   6.46434
      80.5   8.31117
     80.52    5.5407
     80.54   12.0047
     80.56   10.1576
     80.58   12.0043
      80.6   9.23395
     80.62   16.6209
     80.64   7.38694
     80.66   7.38683
     80.68   11.0801
      80.7   9.23327
     80.72   9.23314
     80.74   14.7728
     80.76   9.23287
     80.78   8.30946
      80.8   16.6187
     80.82   18.4649
     80.84   17.5414
     80.86    16.618
     80.88   15.6945
      80.9   19.3871
     80.92   22.1563
     80.94   17.5402
     80.96   15.6936
     80.98   24.9248
        81   22.1551
     81.02   22.1548
     81.04   29.5393
     81.06   19.3849
     81.08   27.6923
      81.1   17.5382
     81.12   22.1532
     81.14   29.5372
     81.16   25.8447
     81.18   22.1523
      81.2    19.383
     81.22   17.5368
     81.24   18.4595
     81.26    23.997
     81.28   20.3049
      81.3    28.611
     81.32   28.6106
     81.34   32.3019
     81.36   33.2244
     81.38    32.301
      81.4   33.2235
     81.42   38.7602
     81.44   43.3739
     81.46   27.6851
     81.48   44.2956
      81.5   43.3722
     81.52    41.526
     81.54   50.7533
     81.56   31.3743
     81.58   44.2926
      81.6   54.4423
     81.62   45.2142
     81.64   51.6727
     81.66   37.8313
     81.68   37.8308
      81.7   35.0622
     81.72   34.1391
     81.74   18.4533
     81.76   29.5249
     81.78   30.4472
      81.8    24.911
     81.82   21.2202
     81.84   23.9878
     81.86   30.4456
     81.88   16.6065
      81.9   22.1417
     81.92   18.4512
     81.94   14.7608
     81.96   20.2958
     81.98   11.0703
        82   18.4503
     82.02   13.8375
     82.04   14.7598
     82.06   9.22478
     82.08   12.9145
      82.1    10.147
     82.12   8.30199
     82.14   4.61216
     82.16    11.069
     82.18   4.61205
      82.2   7.37918
     82.22   7.37909
     82.24   9.22375
     82.26   6.45655
     82.28   9.22353
      82.3   8.30108
     82.32    11.068
     82.34    4.6116
     82.36   8.30078
     82.38   2.76689
      82.4   5.53372
     82.42   12.9119
     82.44   6.45585
     82.46   5.53352
     82.48    6.4557
      82.5   9.22231
     82.52   6.45554
     82.54   6.45547
     82.56   8.29979
     82.58   5.53313
      82.6    8.2996
     82.62   11.9882
     82.64   5.53293
     82.66   10.1436
     82.68   7.37708
      82.7   6.45487
     82.72   8.29902
     82.74   10.1431
     82.76   13.8314
     82.78   12.9091
      82.8   10.1428
     82.82   5.53236
     82.84   14.7528
     82.86   10.1424
     82.88   13.8304
      82.9   15.6743
     82.92   11.9861
     82.94    12.908
     82.96   16.5958
     82.98   12.9077
        83   18.4394
     83.02   16.5952
     83.04   14.7512
     83.06   11.9852
     83.08   20.2824
      83.1   17.5164
     83.12   14.7505
     83.14   16.5941
     83.16   19.3596
     83.18   13.8282
      83.2    13.828
     83.22   11.9841
     83.24   5.53109
     83.26   17.5149
     83.28   7.37462
      83.3   8.29636
     83.32   15.6707
     83.34   11.0616
     83.36   15.6704
     83.38   9.21779
      83.4   6.45239
     83.42   10.1394
     83.44    5.5305
     83.46   6.45219
     83.48   5.53039
      83.5   11.0607
     83.52   6.45199
     83.54   4.60851
     83.56   3.68677
     83.58    5.5301
      83.6    3.6867
     83.62   4.60833
     83.64   2.76497
     83.66   2.76494
     83.68   4.60819
      83.7   5.52977
     83.72   5.52972
     83.74   4.60805
     83.76    3.6864
     83.78   9.21592
      83.8   1.84317
     83.82   4.60787
     83.84   8.29408
     83.86   3.68622
     83.88   1.84309
      83.9   4.60769
     83.92   5.52917
     83.94   7.37216
     83.96   10.1366
     83.98   5.52901
        84   10.1364
     84.02   4.60742
     84.04   7.37181
     84.06   7.37174
     84.08   4.60729
      84.1   6.45015
     84.12   9.21441
     84.14   4.60716
     84.16   8.29282
     84.18   6.44991
      84.2   5.52844
     84.22   4.60699
     84.24   6.44973
     84.26   5.52829
     84.28   6.44961
      84.3   7.37092
     84.32   3.68543
     84.34  0.921348
     84.36   8.29206
     84.38   4.60666
      84.4   8.29191
     84.42   9.21315
     84.44   4.60654
     84.46   8.29169
     84.48   7.37033
      84.5   6.44898
     84.52   8.29147
     84.54   3.68507
     84.56   8.29133
     84.58    5.5275
      84.6   7.36994
     84.62   6.44864
     84.64   3.68491
     84.66   5.52732
     84.68   6.44848
      84.7   5.52722
     84.72   6.44837
     84.74  0.921188
     84.76    4.6059
     84.78   9.21173
      84.8   5.52699
     84.82   4.60579
     84.84    3.6846
     84.86   3.68457
     84.88   4.60567
      84.9   6.44789
     84.92   7.36896
     84.94   9.21112
     84.96   4.60552
     84.98   3.68439
        85    10.132
     85.02   7.36866
     85.04   6.44753
     85.06   1.84214
     85.08   6.44742
      85.1   5.52632
     85.12   12.8946
     85.14   8.28935
     85.16   6.44722
     85.18   6.44717
      85.2   5.52611
     85.22   4.60505
     85.24    11.052
     85.26   7.36797
     85.28   4.60495
      85.3   11.9728
     85.32   9.20975
     85.34   9.20969
     85.36   11.9725
     85.38   12.8934
      85.4   9.20948
     85.42   17.4979
     85.44   7.36748
     85.46   11.0511
     85.48   10.1301
      85.5   10.1301
     85.52     10.13
     85.54   6.44631
     85.56   11.0507
     85.58   12.8924
      85.6   13.8132
     85.62   10.1296
     85.64   14.7339
     85.66   11.0503
     85.68   14.7337
      85.7   7.36679
     85.72   14.7335
     85.74   12.8917
     85.76     11.05
     85.78   14.7332
      85.8    20.258
     85.82   16.5746
     85.84   15.6537
     85.86   16.5744
     85.88   14.7327
      85.9   16.5742
     85.92   15.6533
     85.94   16.5739
     85.96   17.4946
     85.98   16.5737
        86   11.0491
     86.02    25.781
     86.04   17.4941
     86.06   23.9392
     86.08   20.2561
      86.1   23.9389
     86.12   13.8108
     86.14   16.5788
     86.16   22.0911
     86.18   14.7313
      86.2   4.60349
     86.22   15.6518
     86.24   12.8896
     86.26   13.8102
     86.28   7.36541
      86.3   15.6514
     86.32    11.048
     86.34   7.36527
     86.36   8.28588
     86.38   10.1271
      86.4   15.6509
     86.42   19.3334
     86.44   13.8095
     86.46   11.9681
     86.48   8.28559
      86.5   6.44431
     86.52   9.20611
     86.54   9.20606
     86.56   9.20601
     86.58   10.1265
      86.6   8.28531
     86.62   7.36468
     86.64   6.44406
     86.66   11.0469
     86.68   3.68228
      86.7   3.68226
     86.72   5.52336
     86.74   9.20555
     86.76    3.6822
     86.78   7.36436
      86.8   6.44378
     86.82   8.28482
     86.84   6.44372
     86.86   11.0463
     86.88   6.44365
      86.9   1.84103
     86.92   6.44358
     86.94   11.0461
     86.96   7.36402
     86.98   6.44349
        87   4.60247
     87.02   5.52293
     87.04   9.20484
     87.06   10.1253
     87.08   8.28428
      87.1   2.76141
     87.12   10.1251
     87.14   8.28416
     87.16    10.125
     87.18    10.125
      87.2   7.36359
     87.22   9.20445
     87.24   8.28397
     87.26   9.20437
     87.28   12.8861
      87.3   9.20428
     87.32   6.44297
     87.34   6.44294
     87.36   13.8062
     87.38   20.2491
      87.4   11.0449
     87.42   5.52242
     87.44     4.602
     87.46   18.4079
     87.48   10.1243
      87.5   9.20388
     87.52   6.44269
     87.54   11.9649
     87.56   10.1241
     87.58   11.9649
      87.6   5.52222
     87.62   13.8055
     87.64   9.20362
     87.66    12.885
     87.68   9.20355
      87.7   8.28316
     87.72   11.0442
     87.74   6.44241
     87.76   11.9644
     87.78   8.28303
      87.8   6.44234
     87.82    13.805
     87.84   3.68131
     87.86   9.20323
     87.88   10.1235
      87.9   8.28285
     87.92   5.52188
     87.94   8.28279
     87.96   7.36246
     87.98   7.36243
        88   8.28271
     88.02   4.60149
     88.04   4.60147
     88.06   4.60146
     88.08   7.36231
      88.1   5.52171
     88.12   4.60141
     88.14   5.52168
     88.16   8.28249
     88.18   6.44191
      88.2   4.60135
     88.22   5.52161
     88.24   3.68106
     88.26   6.44183
     88.28   7.36207
      88.3   5.52154
     88.32   5.52152
     88.34   5.52151
     88.36   6.44174
     88.38   2.76074
      88.4   2.76073
     88.42    4.6012
     88.44   9.20238
     88.46   9.20235
     88.48   3.68093
      88.5   10.1225
     88.52   2.76068
     88.54    7.3618
     88.56   2.76067
     88.58    4.6011
      88.6   6.44153
     88.62   4.60108
     88.64   4.60107
     88.66   2.76064
     88.68   3.68084
      88.7   3.68083
     88.72   5.52123
     88.74   3.68081
     88.76    3.6808
     88.78   4.60099
      88.8   5.52118
     88.82    7.8579
     88.84   5.94501
     88.86   4.60095
     88.88   2.76057
      88.9   1.84037
     88.92   4.60093
     88.94   4.60092
     88.96   3.68073
     88.98   3.68072
        89   3.68071
     89.02    3.6807
     89.04   5.52105
     89.06   6.44121
     89.08   4.60086
      89.1   6.44119
     89.12   7.36134
     89.14     5.521
     89.16   5.52099
     89.18   7.36131
      89.2   6.44113
     89.22   2.76048
     89.24   7.36127
     89.26   5.52094
     89.28   4.60078
      89.3   7.36124
     89.32   1.84031
     89.34   5.52091
     89.36   5.52091
     89.38    3.6806
      89.4   3.68059
     89.42   3.68059
     89.44   8.28131
     89.46   5.52087
     89.48   2.76043
      89.5   8.28129
     89.52   4.60071
     89.54   6.44099
     89.56    4.6007
     89.58   3.68056
      89.6   11.9618
     89.62   8.28123
     89.64   5.52082
     89.66   6.44095
     89.68   6.44094
      89.7   6.44094
     89.72   12.8819
     89.74   10.1215
     89.76   4.60066
     89.78   11.0416
      89.8   6.44091
     89.82   7.36104
     89.84    6.4409
     89.86   4.60064
     89.88   7.36102
      89.9   8.28115
     89.92   7.36101
     89.94   9.20126
     89.96   7.36101
     89.98   11.0415
        90   6.44088
