# Supplementary material for: The Ag–Li system's experimental and ab initio thermodynamic dataset
Source: Data Brief. 2019 Dec 5;28:104939. doi: 10.1016/j.dib.2019.104939 (PMC6926103; doi:10.1016/j.dib.2019.104939)
Supplement: Multimedia component 1 [file mmc1.zip › Ag3Li10_gamma_disordered_calculated-XRD.txt]

2theta intensity
6.51	1.04515E-301
6.54	1.13695E-294
6.57	1.02181E-287
6.6	7.58687E-281
6.63	4.65395E-274
6.66	2.35856E-267
6.69	9.87507E-261
6.72	3.41587E-254
6.75	9.76181E-248
6.78	2.30478E-241
6.81	4.49572E-235
6.84	7.24503E-229
6.87	9.64615E-223
6.9	1.06106E-216
6.93	9.64279E-211
6.96	7.24003E-205
6.99	4.49113E-199
7.02	2.3017E-193
7.05	9.7459E-188
7.08	3.40939E-182
7.11	9.85405E-177
7.14	2.35308E-171
7.17	4.64245E-166
7.2	7.56737E-161
7.23	1.01914E-155
7.26	1.13401E-150
7.29	1.04254E-145
7.32	7.91895E-141
7.35	4.96984E-136
7.38	2.57704E-131
7.41	1.10409E-126
7.44	3.90839E-122
7.47	1.14315E-117
7.5	2.76264E-113
7.53	5.51652E-109
7.56	9.10184E-105
7.59	1.24085E-100
7.62	1.3978E-96
7.65	1.30108E-92
7.68	1.0007E-88
7.71	6.35987E-85
7.74	3.33999E-81
7.77	1.44943E-77
7.8	5.19774E-74
7.83	1.54028E-70
7.86	3.77188E-67
7.89	7.63304E-64
7.92	1.27651E-60
7.95	1.76421E-57
7.98	2.015E-54
8.01	1.90201E-51
8.04	1.48378E-48
8.07	9.56649E-46
8.1	5.09767E-43
8.13	2.2451E-40
8.16	8.17246E-38
8.19	2.45886E-35
8.22	6.11488E-33
8.25	1.25697E-30
8.28	2.13577E-28
8.31	2.99978E-26
8.34	3.48287E-24
8.37	3.3428E-22
8.4	2.65228E-20
8.43	1.7397E-18
8.46	9.43376E-17
8.49	4.22925E-15
8.52	1.56755E-13
8.55	4.80361E-12
8.58	1.21706E-10
8.61	2.54958E-9
8.64	4.41614E-8
8.67	6.32478E-7
8.7	7.49007E-6
8.73	7.33454E-5
8.76	5.93901E-4
8.79	0.00398
8.82	0.02202
8.85	0.10082
8.88	0.38174
8.91	1.19529
8.94	3.0951
8.97	6.62777
9	11.73693
9.03	17.18845
9.06	20.81683
9.09	20.84914
9.12	17.26853
9.15	11.82809
9.18	6.69981
9.21	3.1383
9.24	1.21565
9.27	0.3894
9.3	0.10315
9.33	0.02259
9.36	0.00409
9.39	6.12849E-4
9.42	7.58939E-5
9.45	7.77121E-6
9.48	6.57943E-7
9.51	4.60572E-8
9.54	2.66566E-9
9.57	1.27556E-10
9.6	5.04631E-12
9.63	1.65049E-13
9.66	4.46283E-15
9.69	9.97592E-17
9.72	1.84344E-18
9.75	2.81599E-20
9.78	3.55586E-22
9.81	3.71161E-24
9.84	3.20238E-26
9.87	2.28383E-28
9.9	1.34626E-30
9.93	6.55929E-33
9.96	2.64142E-35
9.99	8.79151E-38
10.02	2.41838E-40
10.05	5.49807E-43
10.08	1.03304E-45
10.11	1.6041E-48
10.14	2.05849E-51
10.17	2.18304E-54
10.2	1.91321E-57
10.23	1.38562E-60
10.26	8.29276E-64
10.29	4.10131E-67
10.32	1.67613E-70
10.35	5.66044E-74
10.38	1.57958E-77
10.41	3.64234E-81
10.44	6.93999E-85
10.47	1.09263E-88
10.5	1.42141E-92
10.53	1.52789E-96
10.56	1.35702E-100
10.59	9.9587E-105
10.62	6.03856E-109
10.65	3.02535E-113
10.68	1.25236E-117
10.71	4.28336E-122
10.74	1.21045E-126
10.77	2.82622E-131
10.8	5.4521E-136
10.83	8.68994E-141
10.86	1.14436E-145
10.89	1.24508E-150
10.92	1.11924E-155
10.95	8.31298E-161
10.98	6.31464E-160
11.01	7.99669E-155
11.04	8.36809E-150
11.07	7.23605E-145
11.1	5.17064E-140
11.13	3.05323E-135
11.16	1.4899E-130
11.19	6.00816E-126
11.22	2.00228E-121
11.25	5.51461E-117
11.28	1.25522E-112
11.31	2.36131E-108
11.34	3.67131E-104
11.37	4.71779E-100
11.4	5.0109E-96
11.43	4.39912E-92
11.46	3.19229E-88
11.49	1.91487E-84
11.52	9.49495E-81
11.55	3.89203E-77
11.58	1.31889E-73
11.61	3.69491E-70
11.64	8.55821E-67
11.67	1.63895E-63
11.7	2.59519E-60
11.73	3.39794E-57
11.76	3.67899E-54
11.79	3.29404E-51
11.82	2.43916E-48
11.85	1.49378E-45
11.88	7.56648E-43
11.91	3.17021E-40
11.94	1.09874E-37
11.97	3.15022E-35
12	7.47232E-33
12.03	1.46644E-30
12.06	2.38122E-28
12.09	3.19953E-26
12.12	3.55757E-24
12.15	3.27363E-22
12.18	2.49311E-20
12.21	1.57151E-18
12.24	8.1994E-17
12.27	3.54129E-15
12.3	1.26613E-13
12.33	3.74764E-12
12.36	9.18369E-11
12.39	1.86327E-9
12.42	3.13005E-8
12.45	4.35368E-7
12.48	5.01421E-6
12.51	4.78188E-5
12.54	3.77617E-4
12.57	0.00247
12.6	0.01337
12.63	0.05995
12.66	0.22256
12.69	0.68418
12.72	1.74151
12.75	3.67031
12.78	6.40445
12.81	9.25223
12.84	11.06561
12.87	10.9559
12.9	8.97925
12.93	6.09154
12.96	3.42044
12.99	1.58957
13.02	0.61135
13.05	0.19458
13.08	0.05124
13.11	0.01117
13.14	0.00201
13.17	3.00321E-4
13.2	3.7059E-5
13.23	3.78286E-6
13.26	3.19403E-7
13.29	2.23061E-8
13.32	1.28839E-9
13.35	6.15445E-11
13.38	2.43121E-12
13.41	7.94194E-14
13.44	2.14525E-15
13.47	4.79133E-17
13.5	8.8479E-19
13.53	1.35086E-20
13.56	1.70511E-22
13.59	1.77928E-24
13.62	1.53486E-26
13.65	1.09449E-28
13.68	6.45151E-31
13.71	3.14339E-33
13.74	1.26594E-35
13.77	4.21393E-38
13.8	1.15935E-40
13.83	2.63621E-43
13.86	4.9542E-46
13.89	7.6946E-49
13.92	9.87658E-52
13.95	1.04768E-54
13.98	9.18412E-58
14.01	6.65321E-61
14.04	3.9829E-64
14.07	1.97032E-67
14.1	8.05441E-71
14.13	2.72073E-74
14.16	7.59429E-78
14.19	1.75159E-81
14.22	3.33821E-85
14.25	5.25688E-89
14.28	6.84176E-93
14.31	1.4122E-92
14.34	1.08284E-88
14.37	6.86008E-85
14.4	3.59066E-81
14.43	1.55274E-77
14.46	5.54765E-74
14.49	1.6376E-70
14.52	3.99393E-67
14.55	8.04806E-64
14.58	1.33994E-60
14.61	1.84329E-57
14.64	2.09517E-54
14.67	1.96777E-51
14.7	1.5271E-48
14.73	9.79289E-46
14.76	5.18942E-43
14.79	2.27251E-40
14.82	8.22412E-38
14.85	2.45975E-35
14.88	6.08041E-33
14.91	1.24234E-30
14.94	2.09821E-28
14.97	2.92945E-26
15	3.3814E-24
15.03	3.22718E-22
15.06	2.54694E-20
15.09	1.66242E-18
15.12	8.97552E-17
15.15	4.00911E-15
15.18	1.48181E-13
15.21	4.53308E-12
15.24	1.14804E-10
15.27	2.40771E-9
15.3	4.18286E-8
15.33	6.02164E-7
15.36	7.18609E-6
15.39	7.11188E-5
15.42	5.8396E-4
15.45	0.00398
15.48	0.02253
15.51	0.10595
15.54	0.4142
15.57	1.34679
15.6	3.64378
15.63	8.2064
15.66	15.39054
15.69	24.04259
15.72	31.29118
15.75	33.93312
15.78	30.66151
15.81	23.08326
15.84	14.47648
15.87	7.56111
15.9	3.288
15.93	1.19
15.96	0.35831
15.99	0.08972
16.02	0.01867
16.05	0.00323
16.08	4.63898E-4
16.11	5.53208E-5
16.14	5.47496E-6
16.17	4.49517E-7
16.2	3.06082E-8
16.23	1.72791E-9
16.26	8.08481E-11
16.29	3.13453E-12
16.32	1.00675E-13
16.35	2.67805E-15
16.38	5.89898E-17
16.41	1.07576E-18
16.44	1.6239E-20
16.47	2.0288E-22
16.5	2.09746E-24
16.53	1.79418E-26
16.56	1.2697E-28
16.59	7.43278E-31
16.62	3.59893E-33
16.65	1.44121E-35
16.68	4.77281E-38
16.71	1.30701E-40
16.74	2.95947E-43
16.77	5.54045E-46
16.8	8.5753E-49
16.83	1.09724E-51
16.86	1.16059E-54
16.89	1.01475E-57
16.92	7.33372E-61
16.95	4.38085E-64
16.98	2.18346E-67
17.01	4.40415E-66
17.04	7.80738E-63
17.07	1.14344E-59
17.1	1.38349E-56
17.13	1.38292E-53
17.16	1.14202E-50
17.19	7.79125E-48
17.22	4.39134E-45
17.25	2.04476E-42
17.28	7.86585E-40
17.31	2.4998E-37
17.34	6.56327E-35
17.37	1.42362E-32
17.4	2.55107E-30
17.43	3.77666E-28
17.46	4.61902E-26
17.49	4.66712E-24
17.52	3.89588E-22
17.55	2.6867E-20
17.58	1.5307E-18
17.61	7.20471E-17
17.64	2.80157E-15
17.67	9.00002E-14
17.7	2.3886E-12
17.73	5.23721E-11
17.76	9.48669E-10
17.79	1.41967E-8
17.82	1.75516E-7
17.85	1.79269E-6
17.88	1.5127E-5
17.91	1.05452E-4
17.94	6.07322E-4
17.97	0.00289
18	0.01136
18.03	0.03689
18.06	0.09896
18.09	0.21934
18.12	0.40164
18.15	0.60759
18.18	0.75936
18.21	0.78406
18.24	0.66882
18.27	0.47133
18.3	0.27441
18.33	0.13199
18.36	0.05245
18.39	0.01722
18.42	0.00467
18.45	0.00105
18.48	1.93734E-4
18.51	2.96297E-5
18.54	3.74381E-6
18.57	3.90811E-7
18.6	3.37043E-8
18.63	2.40144E-9
18.66	1.4136E-10
18.69	6.87459E-12
18.72	2.76209E-13
18.75	9.16851E-15
18.78	2.51438E-16
18.81	5.69685E-18
18.84	1.06638E-19
18.87	1.64916E-21
18.9	2.10711E-23
18.93	2.22429E-25
18.96	1.93986E-27
18.99	1.39775E-29
19.02	8.3209E-32
19.05	4.09254E-34
19.08	1.66303E-36
19.11	5.5833E-39
19.14	1.54871E-41
19.17	3.54928E-44
19.2	6.72049E-47
19.23	1.05137E-49
19.26	1.35907E-52
19.29	1.17367E-53
19.32	9.7017E-51
19.35	6.71444E-48
19.38	3.84289E-45
19.41	1.81895E-42
19.44	7.12087E-40
19.47	2.30585E-37
19.5	6.17665E-35
19.53	1.36881E-32
19.56	2.50984E-30
19.59	3.80814E-28
19.62	4.78188E-26
19.65	4.97009E-24
19.68	4.27636E-22
19.71	3.04651E-20
19.74	1.79733E-18
19.77	8.78292E-17
19.8	3.55574E-15
19.83	1.19291E-13
19.86	3.31732E-12
19.89	7.64883E-11
19.92	1.46274E-9
19.95	2.32089E-8
19.98	3.05642E-7
20.01	3.34204E-6
20.04	3.03547E-5
20.07	2.29108E-4
20.1	0.00144
20.13	0.0075
20.16	0.03257
20.19	0.11772
20.22	0.35421
20.25	0.88759
20.28	1.85258
20.31	3.22111
20.34	4.6655
20.37	5.62879
20.4	5.65564
20.43	4.73133
20.46	3.2944
20.49	1.90849
20.52	0.91947
20.55	0.36823
20.58	0.12252
20.61	0.03386
20.64	0.00777
20.67	0.00148
20.7	2.33225E-4
20.73	3.05145E-5
20.76	3.30853E-6
20.79	2.97178E-7
20.82	2.21064E-8
20.85	1.36151E-9
20.88	6.94088E-11
20.91	2.92825E-12
20.94	1.02215E-13
20.97	2.95162E-15
21	7.04983E-17
21.03	1.39255E-18
21.06	2.27459E-20
21.09	3.07194E-22
21.12	3.43004E-24
21.15	3.16611E-26
21.18	2.41581E-28
21.21	1.52363E-30
21.24	7.9425E-33
21.27	3.42193E-35
21.3	1.21843E-37
21.33	3.58547E-40
21.36	6.30067E-42
21.39	2.24718E-39
21.42	7.69138E-37
21.45	2.17692E-34
21.48	5.09557E-32
21.51	9.86499E-30
21.54	1.5798E-27
21.57	2.09297E-25
21.6	2.29422E-23
21.63	2.08103E-21
21.66	1.56229E-19
21.69	9.7086E-18
21.72	4.99511E-16
21.75	2.1282E-14
21.78	7.51025E-13
21.81	2.19569E-11
21.84	5.31953E-10
21.87	1.06827E-8
21.9	1.77881E-7
21.93	2.45671E-6
21.96	2.8152E-5
21.99	2.67769E-4
22.02	0.00211
22.05	0.01388
22.08	0.07567
22.11	0.34312
22.14	1.29441
22.17	4.06459
22.2	10.62951
22.23	23.16225
22.26	42.07548
22.29	63.74515
22.32	80.574
22.35	84.99532
22.38	74.83853
22.41	55.00643
22.44	33.74693
22.47	17.27863
22.5	7.38092
22.53	2.62946
22.56	0.78085
22.59	0.19319
22.62	0.0398
22.65	0.00682
22.68	9.72517E-4
22.71	1.1523E-4
22.74	1.13413E-5
22.77	9.26746E-7
22.8	6.28412E-8
22.83	3.53443E-9
22.86	1.6482E-10
22.89	6.37024E-12
22.92	2.03994E-13
22.95	5.41089E-15
22.98	1.1885E-16
23.01	2.16128E-18
23.04	3.25326E-20
23.07	4.05271E-22
23.1	4.17759E-24
23.13	3.56287E-26
23.16	2.51371E-28
23.19	1.46699E-30
23.22	7.08101E-33
23.25	2.82671E-35
23.28	9.33151E-38
23.31	2.5473E-40
23.34	5.74961E-43
23.37	1.07301E-45
23.4	1.65558E-48
23.43	2.11184E-51
23.46	2.22699E-54
23.49	1.94135E-57
23.52	1.39894E-60
23.55	8.33289E-64
23.58	4.10274E-67
23.61	1.66965E-70
23.64	5.61609E-74
23.67	1.56132E-77
23.7	3.58745E-81
23.73	6.81251E-85
23.76	1.06917E-88
23.79	1.38674E-92
23.82	1.48642E-96
23.85	1.31669E-100
23.88	9.63848E-105
23.91	5.83058E-109
23.94	2.91464E-113
23.97	1.20399E-117
24	4.10979E-122
24.03	1.15923E-126
24.06	2.70187E-131
24.09	5.20359E-136
24.12	5.84416E-137
24.15	3.02499E-132
24.18	1.29376E-127
24.21	4.5714E-123
24.24	1.33449E-118
24.27	3.21847E-114
24.3	6.41292E-110
24.33	1.05569E-105
24.36	1.43581E-101
24.39	1.61338E-97
24.42	1.49782E-93
24.45	1.14886E-89
24.48	7.28064E-86
24.51	3.81213E-82
24.54	1.64918E-78
24.57	5.8949E-75
24.6	1.74101E-71
24.63	4.24864E-68
24.66	8.56708E-65
24.69	1.42745E-61
24.72	1.96537E-58
24.75	2.23614E-55
24.78	2.10252E-52
24.81	1.63376E-49
24.84	1.0492E-46
24.87	5.56904E-44
24.9	2.4433E-41
24.93	8.86094E-39
24.96	2.65658E-36
24.99	6.58485E-34
25.02	1.34956E-31
25.05	2.28724E-29
25.08	3.206E-27
25.11	3.71714E-25
25.14	3.56551E-23
25.17	2.82998E-21
25.2	1.85902E-19
25.23	1.01095E-17
25.26	4.55235E-16
25.29	1.69797E-14
25.32	5.24757E-13
25.35	1.34425E-11
25.38	2.85547E-10
25.41	5.03206E-9
25.44	7.36044E-8
25.47	8.94107E-7
25.5	9.02536E-6
25.53	7.57547E-5
25.56	5.29085E-4
25.59	0.00308
25.62	0.01491
25.65	0.06027
25.68	0.20333
25.71	0.57291
25.74	1.34917
25.77	2.65706
25.8	4.3781
25.83	6.03729
25.86	6.96811
25.89	6.73077
25.92	5.4396
25.95	3.67636
25.98	2.07657
26.01	0.97955
26.04	0.38557
26.07	0.12653
26.1	0.03459
26.13	0.00787
26.16	0.00149
26.19	2.339E-4
26.22	3.05227E-5
26.25	3.30492E-6
26.28	2.96749E-7
26.31	2.20844E-8
26.34	1.36161E-9
26.37	6.95219E-11
26.4	2.93861E-12
26.43	1.02799E-13
26.46	2.9754E-15
26.49	7.12398E-17
26.52	1.41071E-18
26.55	2.31005E-20
26.58	3.12761E-22
26.61	3.50077E-24
26.64	3.24668E-26
26.67	1.09934E-26
26.7	1.26691E-24
26.73	1.23753E-22
26.76	1.00182E-20
26.79	6.72319E-19
26.82	3.74144E-17
26.85	1.72709E-15
26.88	6.61517E-14
26.91	2.10304E-12
26.94	5.55097E-11
26.97	1.21682E-9
27	2.21581E-8
27.03	3.3527E-7
27.06	4.216E-6
27.09	4.40683E-5
27.12	3.8294E-4
27.15	0.00277
27.18	0.01662
27.21	0.08303
27.24	0.34488
27.27	1.19135
27.3	3.4224
27.33	8.17646
27.36	16.24733
27.39	26.85569
27.42	36.93246
27.45	42.26742
27.48	40.26868
27.51	31.94947
27.54	21.12007
27.57	11.63829
27.6	5.34922
27.63	2.05188
27.66	0.65724
27.69	0.17588
27.72	0.03934
27.75	0.00736
27.78	0.00115
27.81	1.50422E-4
27.84	1.64421E-5
27.87	1.50185E-6
27.9	1.14574E-7
27.93	7.29544E-9
27.96	3.87442E-10
27.99	1.7148E-11
28.02	6.3202E-13
28.05	1.93833E-14
28.08	4.943E-16
28.11	1.04743E-17
28.14	1.84317E-19
28.17	2.69199E-21
28.2	3.2617E-23
28.23	3.77651E-25
28.26	5.03643E-24
28.29	4.2022E-22
28.32	2.9061E-20
28.35	1.66488E-18
28.38	7.90119E-17
28.41	3.10625E-15
28.44	1.01161E-13
28.47	2.72908E-12
28.5	6.09889E-11
28.53	1.12905E-9
28.56	1.73143E-8
28.59	2.19951E-7
28.62	2.3146E-6
28.65	2.01771E-5
28.68	1.45705E-4
28.71	8.71617E-4
28.74	0.00432
28.77	0.01773
28.8	0.0603
28.83	0.16988
28.86	0.39646
28.89	0.76651
28.92	1.22769
28.95	1.62899
28.98	1.79062
29.01	1.63062
29.04	1.23016
29.07	0.76884
29.1	0.39808
29.13	0.17076
29.16	0.06068
29.19	0.01786
29.22	0.00436
29.25	8.80295E-4
29.28	1.47347E-4
29.31	2.04317E-5
29.34	2.34703E-6
29.37	2.23345E-7
29.4	1.76063E-8
29.43	1.14971E-9
29.46	6.21915E-11
29.49	2.78665E-12
29.52	1.03427E-13
29.55	3.1796E-15
29.58	8.09629E-17
29.61	1.7075E-18
29.64	2.98251E-20
29.67	4.31643E-22
29.7	2.35501E-23
29.73	1.45834E-21
29.76	9.56939E-20
29.79	5.19464E-18
29.82	2.33301E-16
29.85	8.67028E-15
29.88	2.66674E-13
29.91	6.78955E-12
29.94	1.43122E-10
29.97	2.49848E-9
30	3.61298E-8
30.03	4.32911E-7
30.06	4.29946E-6
30.09	3.5405E-5
30.12	2.41837E-4
30.15	0.00137
30.18	0.00645
30.21	0.02522
30.24	0.08194
30.27	0.22142
30.3	0.49799
30.33	0.93287
30.36	1.45669
30.39	1.89773
30.42	2.06447
30.45	1.87706
30.48	1.42766
30.51	0.90907
30.54	0.48496
30.57	0.21686
30.6	0.08132
30.63	0.02557
30.66	0.00674
30.69	0.00149
30.72	2.75981E-4
30.75	4.27775E-5
30.78	5.54526E-6
30.81	6.00569E-7
30.84	5.42856E-8
30.87	4.09106E-9
30.9	2.5679E-10
30.93	1.34123E-11
30.96	5.8242E-13
30.99	2.10103E-14
31.02	6.29205E-16
31.05	1.56331E-17
31.08	3.22193E-19
31.11	1.41583E-20
31.14	5.27518E-19
31.17	2.65633E-17
31.2	1.10626E-15
31.23	3.81074E-14
31.26	1.08608E-12
31.29	2.562E-11
31.32	5.00463E-10
31.35	8.10029E-9
31.38	1.08717E-7
31.41	1.21108E-6
31.44	1.12114E-5
31.47	8.63764E-5
31.5	5.54854E-4
31.53	0.00298
31.56	0.01339
31.59	0.05061
31.62	0.16118
31.65	0.43418
31.68	0.99214
31.71	1.92827
31.74	3.1931
31.77	4.50846
31.8	5.4257
31.83	5.5578
31.86	4.83552
31.89	3.56402
31.92	2.21906
31.95	1.16386
31.98	0.51284
32.01	0.18938
32.04	0.05849
32.07	0.01508
32.1	0.00324
32.13	5.78741E-4
32.16	8.59721E-5
32.19	1.06037E-5
32.22	1.08497E-6
32.25	9.20296E-8
32.28	6.46737E-9
32.31	3.7636E-10
32.34	1.81291E-11
32.37	7.22606E-13
32.4	2.38261E-14
32.43	6.4973E-16
32.46	1.4666E-17
32.49	1.21789E-18
32.52	4.8187E-17
32.55	2.03343E-15
32.58	7.10256E-14
32.61	2.05372E-12
32.64	4.91703E-11
32.67	9.75022E-10
32.7	1.60177E-8
32.73	2.18075E-7
32.76	2.46143E-6
32.79	2.30428E-5
32.82	1.79001E-4
32.85	0.00115
32.88	0.00619
32.91	0.02756
32.94	0.10216
32.97	0.31541
33	0.81196
33.03	1.745
33.06	3.13493
33.09	4.71473
33.12	5.94467
33.15	6.29329
33.18	5.6014
33.21	4.19645
33.24	2.64846
33.27	1.40869
33.3	0.63144
33.33	0.23841
33.36	0.07576
33.39	0.02023
33.42	0.00454
33.45	8.52346E-4
33.48	1.34004E-4
33.51	1.76026E-5
33.54	1.92925E-6
33.57	1.76202E-7
33.6	1.33954E-8
33.63	8.46856E-10
33.66	4.44839E-11
33.69	1.94011E-12
33.72	7.02119E-14
33.75	2.10737E-15
33.78	5.58423E-17
33.81	1.64345E-16
33.84	6.4631E-15
33.87	2.11706E-13
33.9	5.73925E-12
33.93	1.28795E-10
33.96	2.39322E-9
33.99	3.68326E-8
34.02	4.69683E-7
34.05	4.96456E-6
34.08	4.35186E-5
34.11	3.16549E-4
34.14	0.00191
34.17	0.0096
34.2	0.04007
34.23	0.13935
34.26	0.40411
34.29	0.97883
34.32	1.98397
34.35	3.37186
34.38	4.81613
34.41	5.79506
34.44	5.88817
34.47	5.06295
34.5	3.69045
34.53	2.28283
34.56	1.19867
34.59	0.53395
34.62	0.20149
34.65	0.06429
34.68	0.0173
34.71	0.00392
34.74	7.44091E-4
34.77	1.18364E-4
34.8	1.57316E-5
34.83	1.74385E-6
34.86	1.60979E-7
34.89	1.23596E-8
34.92	7.88431E-10
34.95	4.17514E-11
34.98	1.8341E-12
35.01	6.6799E-14
35.04	2.01607E-15
35.07	5.04037E-17
35.1	1.04352E-18
35.13	1.78854E-20
35.16	2.53725E-22
35.19	2.97857E-24
35.22	2.8931E-26
35.25	2.32471E-28
35.28	1.54515E-30
35.31	8.49415E-33
35.34	3.8617E-35
35.37	1.45181E-37
35.4	4.51317E-40
35.43	1.16002E-42
35.46	2.46507E-45
35.49	4.33069E-48
35.52	6.28959E-51
35.55	7.55103E-54
35.58	7.4936E-57
35.61	6.14694E-60
35.64	4.16768E-63
35.67	2.34985E-66
35.7	2.88501E-65
35.73	4.79876E-62
35.76	6.59451E-59
35.79	7.48673E-56
35.82	7.02195E-53
35.85	5.44101E-50
35.88	3.48303E-47
35.91	1.842E-44
35.94	8.04784E-42
35.97	2.90486E-39
36	8.66216E-37
36.03	2.13395E-34
36.06	4.34307E-32
36.09	7.30242E-30
36.12	1.01436E-27
36.15	1.16406E-25
36.18	1.1036E-23
36.21	8.64385E-22
36.24	5.59317E-20
36.27	2.98996E-18
36.3	1.32047E-16
36.33	4.8178E-15
36.36	1.4522E-13
36.39	3.61625E-12
36.42	7.4396E-11
36.45	1.26444E-9
36.48	1.77542E-8
36.51	2.0595E-7
36.54	1.9737E-6
36.57	1.56264E-5
36.6	1.0221E-4
36.63	5.52314E-4
36.66	0.00247
36.69	0.00909
36.72	0.02771
36.75	0.06975
36.78	0.14506
36.81	0.24922
36.84	0.35375
36.87	0.41484
36.9	0.4019
36.93	0.32167
36.96	0.21271
36.99	0.1162
37.02	0.05245
37.05	0.01956
37.08	0.00602
37.11	0.00153
37.14	3.22442E-4
37.17	5.60178E-5
37.2	8.04048E-6
37.23	9.53507E-7
37.26	9.34233E-8
37.29	7.56278E-9
37.32	5.05833E-10
37.35	2.79536E-11
37.38	1.27638E-12
37.41	4.81562E-14
37.44	1.5431E-15
37.47	1.68899E-15
37.5	5.38187E-14
37.53	1.45409E-12
37.56	3.25683E-11
37.59	6.05066E-10
37.62	9.33084E-9
37.65	1.19536E-7
37.68	1.27332E-6
37.71	1.12895E-5
37.74	8.34071E-5
37.77	5.14115E-4
37.8	0.00265
37.83	0.01141
37.86	0.04117
37.89	0.12474
37.92	0.31768
37.95	0.68131
37.98	1.23261
38.01	1.88439
38.04	2.43824
38.07	2.67389
38.1	2.48779
38.13	1.96478
38.16	1.31709
38.19	0.74888
38.22	0.36071
38.25	0.14692
38.28	0.0505
38.31	0.01461
38.34	0.00355
38.37	7.2402E-4
38.4	1.23451E-4
38.43	1.75803E-5
38.46	2.08778E-6
38.49	2.0649E-7
38.52	1.69895E-8
38.55	1.16177E-9
38.58	6.59734E-11
38.61	3.12738E-12
38.64	7.68816E-13
38.67	1.8835E-11
38.7	4.53764E-10
38.73	9.06019E-9
38.76	1.49965E-7
38.79	2.05883E-6
38.82	2.34588E-5
38.85	2.22015E-4
38.88	0.00175
38.91	0.01144
38.94	0.06242
38.97	0.28431
39	1.08263
39.03	3.45347
39.06	9.24829
39.09	20.83976
39.12	39.60676
39.15	63.63251
39.18	86.59916
39.21	100
39.24	98.09311
39.27	81.78226
39.3	57.94323
39.33	34.86035
39.36	17.78551
39.39	7.68135
39.42	2.80252
39.45	0.86186
39.48	0.22291
39.51	0.04838
39.54	0.00879
39.57	0.00134
39.6	1.69389E-4
39.63	1.78948E-5
39.66	1.57319E-6
39.69	1.14967E-7
39.72	6.97731E-9
39.75	3.5139E-10
39.78	1.48336E-11
39.81	4.55248E-12
39.84	8.51306E-11
39.87	1.48337E-9
39.9	2.14162E-8
39.93	2.56261E-7
39.96	2.54274E-6
39.99	2.09356E-5
40.02	1.4315E-4
40.05	8.1371E-4
40.08	0.00385
40.11	0.01519
40.14	0.05008
40.17	0.13837
40.2	0.32149
40.23	0.63087
40.26	1.05095
40.29	1.49455
40.32	1.82426
40.35	1.9196
40.38	1.74554
40.41	1.37145
40.44	0.92853
40.47	0.53928
40.5	0.26722
40.53	0.11234
40.56	0.03988
40.59	0.0119
40.62	0.00298
40.65	6.21713E-4
40.68	1.08338E-4
40.71	1.57192E-5
40.74	1.89668E-6
40.77	1.90128E-7
40.8	1.58215E-8
40.83	1.09225E-9
40.86	6.25278E-11
40.89	3.15034E-12
40.92	4.7362E-12
40.95	9.57795E-11
40.98	1.64218E-9
41.01	2.32903E-8
41.04	2.73279E-7
41.07	2.65351E-6
41.1	2.13275E-5
41.13	1.41942E-4
41.16	7.82546E-4
41.19	0.00358
41.22	0.01355
41.25	0.04259
41.28	0.11122
41.31	0.24139
41.34	0.43598
41.37	0.6561
41.4	0.82386
41.43	0.86459
41.46	0.75964
41.49	0.55982
41.52	0.34668
41.55	0.18073
41.58	0.07944
41.61	0.02948
41.64	0.00924
41.67	0.00245
41.7	5.4771E-4
41.73	1.03459E-4
41.76	1.64757E-5
41.79	2.20861E-6
41.82	2.48799E-7
41.85	2.35103E-8
41.88	1.86033E-9
41.91	1.23072E-10
41.94	7.17314E-12
41.97	1.05928E-11
42	2.31441E-10
42.03	4.31803E-9
42.06	6.68025E-8
42.09	8.57362E-7
42.12	9.13401E-6
42.15	8.08334E-5
42.18	5.94719E-4
42.21	0.00364
42.24	0.01857
42.27	0.07905
42.3	0.28111
42.33	0.83704
42.36	2.09159
42.39	4.39762
42.42	7.80305
42.45	11.72238
42.48	14.9589
42.51	16.26458
42.54	15.10486
42.57	11.99996
42.6	8.15766
42.63	4.74081
42.66	2.35036
42.69	0.99117
42.72	0.35437
42.75	0.10705
42.78	0.02723
42.81	0.00582
42.84	0.00104
42.87	1.55746E-4
42.9	1.94386E-5
42.93	2.02135E-6
42.96	1.74914E-7
42.99	1.25829E-8
43.02	7.53613E-10
43.05	7.34818E-11
43.08	6.23797E-10
43.11	8.85705E-9
43.14	1.04396E-7
43.17	1.01946E-6
43.2	8.25241E-6
43.23	5.54118E-5
43.26	3.0887E-4
43.29	0.00143
43.32	0.00551
43.35	0.01769
43.38	0.04737
43.41	0.10604
43.44	0.19896
43.47	0.31389
43.5	0.41803
43.53	0.47233
43.56	0.45555
43.59	0.37761
43.62	0.27087
43.65	0.16911
43.68	0.09215
43.71	0.04379
43.74	0.01807
43.77	0.00643
43.8	0.00196
43.83	5.05808E-4
43.86	1.10322E-4
43.89	2.02018E-5
43.92	3.0939E-6
43.95	3.95162E-7
43.98	4.20043E-8
44.01	3.71021E-9
44.04	2.72021E-10
44.07	1.65402E-11
44.1	8.33567E-13
44.13	3.48006E-14
44.16	1.20313E-15
44.19	3.44338E-17
44.22	8.15637E-19
44.25	1.59866E-20
44.28	2.59232E-22
44.31	3.4772E-24
44.34	3.85765E-26
44.37	3.53933E-28
44.4	2.68524E-30
44.43	1.68449E-32
44.46	8.73673E-35
44.49	3.74621E-37
44.52	1.32792E-39
44.55	3.89121E-42
44.58	9.55707E-44
44.61	3.80593E-41
44.64	1.39004E-38
44.67	4.19711E-36
44.7	1.04774E-33
44.73	2.16251E-31
44.76	3.6905E-29
44.79	5.20788E-27
44.82	6.07737E-25
44.85	5.8652E-23
44.88	4.68166E-21
44.91	3.09108E-19
44.94	1.68837E-17
44.97	7.63009E-16
45	2.85344E-14
45.03	8.8322E-13
45.06	2.26325E-11
45.09	4.80266E-10
45.12	8.44237E-9
45.15	1.22987E-7
45.18	1.48556E-6
45.21	1.48876E-5
45.24	1.23877E-4
45.27	8.56626E-4
45.3	0.00493
45.33	0.02363
45.36	0.09453
45.39	0.3163
45.42	0.88738
45.45	2.09351
45.48	4.16764
45.51	7.02833
45.54	10.08333
45.57	12.36068
45.6	13.00089
45.63	11.77402
45.66	9.20363
45.69	6.21617
45.72	3.62568
45.75	1.82264
45.78	0.78723
45.81	0.29102
45.84	0.09169
45.87	0.02452
45.9	0.00554
45.93	0.00106
45.96	1.68868E-4
45.99	2.26189E-5
46.02	2.53146E-6
46.05	2.36269E-7
46.08	1.83662E-8
46.11	1.31033E-9
46.14	2.13695E-9
46.17	2.87955E-8
46.2	3.32424E-7
46.23	3.19303E-6
46.26	2.55362E-5
46.29	1.70184E-4
46.32	9.45982E-4
46.35	0.00439
46.38	0.01703
46.41	0.05524
46.44	0.15007
46.47	0.34181
46.5	0.65332
46.53	1.0491
46.56	1.417
46.59	1.612
46.62	1.5469
46.65	1.25443
46.68	0.8614
46.71	0.50201
46.74	0.24884
46.77	0.10512
46.8	0.03788
46.83	0.01165
46.86	0.00305
46.89	6.80474E-4
46.92	1.2856E-4
46.95	2.05142E-5
46.98	2.75449E-6
47.01	3.10139E-7
47.04	2.91931E-8
47.07	2.31586E-9
47.1	6.12055E-10
47.13	7.21789E-9
47.16	9.39358E-8
47.19	1.02322E-6
47.22	9.32118E-6
47.25	7.10238E-5
47.28	4.52671E-4
47.31	0.00241
47.34	0.01076
47.37	0.0401
47.4	0.12499
47.43	0.32566
47.46	0.70946
47.49	1.29262
47.52	1.97074
47.55	2.51635
47.58	2.69415
47.61	2.4226
47.64	1.83327
47.67	1.17029
47.7	0.63186
47.73	0.2893
47.76	0.11259
47.79	0.0373
47.82	0.01053
47.85	0.00253
47.88	5.17391E-4
47.91	8.97066E-5
47.94	1.31553E-5
47.97	1.62672E-6
48	1.69155E-7
48.03	1.55567E-8
48.06	1.4174E-8
48.09	1.74301E-7
48.12	1.92026E-6
48.15	1.75517E-5
48.18	1.3322E-4
48.21	8.41089E-4
48.24	0.00443
48.27	0.01948
48.3	0.07193
48.33	0.22392
48.36	0.59085
48.39	1.32974
48.42	2.56909
48.45	4.28697
48.48	6.20871
48.51	7.82743
48.54	8.59616
48.57	8.21129
48.6	6.80047
48.63	4.8617
48.66	2.98541
48.69	1.56665
48.72	0.69912
48.75	0.26409
48.78	0.0841
48.81	0.0225
48.84	0.00504
48.87	9.4353E-4
48.9	1.47227E-4
48.93	1.91189E-5
48.96	2.0634E-6
48.99	1.84868E-7
49.02	1.37374E-8
49.05	8.4606E-10
49.08	4.31614E-11
49.11	1.82299E-12
49.14	6.37242E-14
49.17	1.84299E-15
49.2	4.40892E-17
49.23	8.72258E-19
49.26	1.42689E-20
49.29	1.92981E-22
49.32	2.15757E-24
49.35	1.99392E-26
49.38	1.52302E-28
49.41	9.6147E-31
49.44	5.01621E-33
49.47	2.16355E-35
49.5	2.34345E-36
49.53	5.2911E-34
49.56	1.0214E-31
49.59	1.63054E-29
49.62	2.15279E-27
49.65	2.35109E-25
49.68	2.12425E-23
49.71	1.58815E-21
49.74	9.82716E-20
49.77	5.03415E-18
49.8	2.13561E-16
49.83	7.50538E-15
49.86	2.18609E-13
49.89	5.27993E-12
49.92	1.05807E-10
49.95	1.76048E-9
49.98	2.43412E-8
50.01	2.79938E-7
50.04	2.68089E-6
50.07	2.14067E-5
50.1	1.42726E-4
50.13	7.95881E-4
50.16	0.00372
50.19	0.01459
50.22	0.04813
50.25	0.13393
50.28	0.31502
50.31	0.62797
50.34	1.06396
50.37	1.53679
50.4	1.89843
50.43	2.01198
50.46	1.83434
50.49	1.44126
50.52	0.97631
50.55	0.56947
50.58	0.28519
50.61	0.12212
50.64	0.04451
50.67	0.01374
50.7	0.00358
50.73	7.81518E-4
50.76	1.43042E-4
50.79	2.18649E-5
50.82	2.78564E-6
50.85	2.95676E-7
50.88	3.20623E-8
50.91	9.09012E-8
50.94	1.08846E-6
50.97	1.10435E-5
51	9.30278E-5
51.03	6.50971E-4
51.06	0.00379
51.09	0.01833
51.12	0.07392
51.15	0.24869
51.18	0.69934
51.21	1.64778
51.24	3.26304
51.27	5.45177
51.3	7.72114
51.33	9.31962
51.36	9.64154
51.39	8.59341
51.42	6.62281
51.45	4.419
51.48	2.54896
51.51	1.2661
51.54	0.53863
51.57	0.1951
51.6	0.05984
51.63	0.01546
51.66	0.00335
51.69	6.08395E-4
51.72	9.21295E-5
51.75	1.16225E-5
51.78	1.21977E-6
51.81	1.06381E-7
51.84	7.70354E-9
51.87	4.62876E-10
51.9	2.3065E-11
51.93	9.52723E-13
51.96	3.26094E-14
51.99	9.24584E-16
52.02	2.17101E-17
52.05	4.22075E-19
52.08	6.79267E-21
52.11	9.04765E-23
52.14	9.97256E-25
52.17	9.09474E-27
52.2	6.86169E-29
52.23	4.28232E-31
52.26	2.21316E-33
52.29	5.90731E-34
52.32	1.04302E-31
52.35	1.54627E-29
52.38	1.89399E-27
52.41	1.91681E-25
52.44	1.60284E-23
52.47	1.10743E-21
52.5	6.32221E-20
52.53	2.98232E-18
52.56	1.16247E-16
52.59	3.74427E-15
52.62	9.96605E-14
52.65	2.19215E-12
52.68	3.98504E-11
52.71	5.98745E-10
52.74	7.43595E-9
52.77	7.63428E-8
52.8	6.48045E-7
52.83	4.54927E-6
52.86	2.64187E-5
52.89	1.26974E-4
52.92	5.05436E-4
52.95	0.00167
52.98	0.00458
53.01	0.01047
53.04	0.02013
53.07	0.03292
53.1	0.04674
53.13	0.05934
53.16	0.06941
53.19	0.07593
53.22	0.07686
53.25	0.06995
53.28	0.05552
53.31	0.03756
53.34	0.02137
53.37	0.01014
53.4	0.004
53.43	0.0013
53.46	3.52643E-4
53.49	7.88198E-5
53.52	1.45642E-5
53.55	2.22495E-6
53.58	2.92026E-7
53.61	1.83063E-7
53.64	1.73766E-6
53.67	1.62493E-5
53.7	1.2639E-4
53.73	8.17247E-4
53.76	0.0044
53.79	0.01971
53.82	0.07373
53.85	0.23055
53.88	0.60398
53.91	1.32956
53.94	2.46861
53.97	3.88451
54	5.21213
54.03	6.00849
54.06	6.00328
54.09	5.24604
54.12	4.0408
54.15	2.75545
54.18	1.66259
54.21	0.88291
54.24	0.4091
54.27	0.16379
54.3	0.05613
54.33	0.01634
54.36	0.00402
54.39	8.28955E-4
54.42	1.43275E-4
54.45	2.06773E-5
54.48	2.49773E-6
54.51	3.72952E-7
54.54	1.15365E-6
54.57	8.57478E-6
54.6	5.38789E-5
54.63	2.81733E-4
54.66	0.00123
54.69	0.00449
54.72	0.01377
54.75	0.03575
54.78	0.07893
54.81	0.1493
54.84	0.2436
54.87	0.34495
54.9	0.42601
54.93	0.46054
54.96	0.43686
54.99	0.36404
55.02	0.26633
55.05	0.17054
55.08	0.09504
55.11	0.04575
55.14	0.01886
55.17	0.0066
55.2	0.00195
55.23	4.83425E-4
55.26	1.00062E-4
55.29	1.72463E-5
55.32	2.47015E-6
55.35	2.99674E-7
55.38	1.04405E-7
55.41	7.56968E-7
55.44	6.26535E-6
55.47	4.32656E-5
55.5	2.48829E-4
55.53	0.00119
55.56	0.00479
55.59	0.01608
55.62	0.04541
55.65	0.10823
55.68	0.21896
55.71	0.37856
55.74	0.56413
55.77	0.73173
55.8	0.83417
55.83	0.84194
55.86	0.75436
55.89	0.59804
55.92	0.41609
55.95	0.25136
55.98	0.13044
56.01	0.0576
56.04	0.02149
56.07	0.00674
56.1	0.00177
56.13	3.8688E-4
56.16	7.0555E-5
56.19	1.0723E-5
56.22	1.62258E-6
56.25	3.12057E-6
56.28	2.70197E-5
56.31	2.042E-4
56.34	0.00129
56.37	0.00684
56.4	0.03045
56.43	0.11448
56.46	0.36475
56.49	0.98914
56.52	2.2923
56.55	4.55543
56.58	7.78287
56.61	11.45017
56.64	14.52036
56.67	15.88588
56.7	15.01322
56.73	12.28176
56.76	8.72092
56.79	5.38998
56.82	2.90468
56.85	1.36439
56.88	0.55693
56.91	0.19649
56.94	0.05951
56.97	0.01536
57	0.00336
57.03	6.18156E-4
57.06	9.53881E-5
57.09	1.22994E-5
57.12	1.35072E-6
57.15	4.279E-7
57.18	2.7018E-6
57.21	1.95566E-5
57.24	1.18774E-4
57.27	6.0387E-4
57.3	0.00257
57.33	0.00918
57.36	0.02751
57.39	0.06915
57.42	0.1459
57.45	0.25841
57.48	0.38418
57.51	0.47933
57.54	0.50169
57.57	0.44025
57.6	0.32371
57.63	0.19929
57.66	0.10264
57.69	0.04419
57.72	0.01589
57.75	0.00477
57.78	0.00119
57.81	2.4829E-4
57.84	4.30486E-5
57.87	6.2083E-6
57.9	7.57241E-7
57.93	2.4244E-7
57.96	1.76929E-6
57.99	1.5325E-5
58.02	1.10695E-4
58.05	6.65525E-4
58.08	0.00334
58.11	0.01399
58.14	0.04916
58.17	0.14548
58.2	0.3643
58.23	0.77672
58.26	1.4207
58.29	2.24872
58.32	3.1084
58.35	3.78388
58.38	4.08015
58.41	3.90407
58.44	3.30545
58.47	2.46003
58.5	1.59541
58.53	0.89349
58.56	0.42855
58.59	0.17481
58.62	0.0603
58.65	0.01751
58.68	0.00427
58.71	8.69777E-4
58.74	1.48007E-4
58.77	2.09886E-5
58.8	2.47688E-6
58.83	2.42972E-7
58.86	1.97943E-8
58.89	1.33824E-9
58.92	7.50364E-11
58.95	3.48769E-12
58.98	1.34324E-13
59.01	4.28519E-15
59.04	1.13206E-16
59.07	2.47597E-18
59.1	4.48246E-20
59.13	6.71601E-22
59.16	8.32662E-24
59.19	8.54156E-26
59.22	7.25256E-28
59.25	5.59106E-29
59.28	5.84217E-27
59.31	5.55563E-25
59.34	4.37109E-23
59.37	2.84588E-21
59.4	1.53354E-19
59.43	6.84116E-18
59.46	2.5272E-16
59.49	7.73326E-15
59.52	1.96096E-13
59.55	4.12237E-12
59.58	7.18833E-11
59.61	1.04034E-9
59.64	1.25051E-8
59.67	1.24946E-7
59.7	1.03866E-6
59.73	7.19107E-6
59.76	4.15137E-5
59.79	2.00091E-4
59.82	8.06345E-4
59.85	0.00272
59.88	0.0077
59.91	0.01832
59.94	0.03668
59.97	0.06194
60	0.08839
60.03	0.10676
60.06	0.10933
60.09	0.09502
60.12	0.07015
60.15	0.04398
60.18	0.02341
60.21	0.01056
60.24	0.00403
60.27	0.0013
60.3	3.53415E-4
60.33	8.0695E-5
60.36	1.54501E-5
60.39	2.47813E-6
60.42	3.66634E-7
60.45	3.9583E-7
60.48	3.04209E-6
60.51	2.15546E-5
60.54	1.28399E-4
60.57	6.44044E-4
60.6	0.00273
60.63	0.00978
60.66	0.02979
60.69	0.0773
60.72	0.17138
60.75	0.32602
60.78	0.53462
60.81	0.76025
60.84	0.94418
60.87	1.03182
60.9	0.99852
60.93	0.85833
60.96	0.65425
60.99	0.4393
61.02	0.25731
61.05	0.13007
61.08	0.05617
61.11	0.02056
61.14	0.00633
61.17	0.00163
61.2	3.52275E-4
61.23	6.33641E-5
61.26	1.12131E-5
61.29	1.7891E-5
61.32	1.30009E-4
61.35	8.383E-4
61.38	0.0045
61.41	0.02013
61.44	0.07518
61.47	0.23483
61.5	0.61548
61.53	1.35879
61.56	2.53912
61.59	4.04124
61.62	5.52081
61.65	6.53351
61.68	6.76669
61.71	6.19491
61.74	5.05292
61.77	3.68543
61.8	2.39933
61.83	1.38478
61.86	0.70147
61.89	0.30846
61.92	0.11655
61.95	0.03751
61.98	0.01021
62.01	0.00234
62.04	4.49406E-4
62.07	7.26231E-5
62.1	1.41046E-5
62.13	3.34967E-5
62.16	1.95985E-4
62.19	9.83781E-4
62.22	0.00412
62.25	0.01438
62.28	0.04212
62.31	0.10394
62.34	0.21753
62.37	0.38909
62.4	0.60042
62.43	0.8076
62.46	0.95682
62.49	1.00817
62.52	0.95161
62.55	0.80743
62.58	0.615
62.61	0.4179
62.64	0.2509
62.67	0.1316
62.7	0.05966
62.73	0.02315
62.76	0.00763
62.79	0.00213
62.82	4.9765E-4
62.85	9.75991E-5
62.88	1.60583E-5
62.91	2.86935E-6
62.94	6.00983E-6
62.97	4.02972E-5
63	2.3411E-4
63.03	0.00113
63.06	0.00457
63.09	0.0154
63.12	0.04344
63.15	0.10291
63.18	0.20558
63.21	0.348
63.24	0.50212
63.27	0.62145
63.3	0.66401
63.33	0.61589
63.36	0.4978
63.39	0.35111
63.42	0.21586
63.45	0.11528
63.48	0.05322
63.51	0.02112
63.54	0.00716
63.57	0.00207
63.6	5.03544E-4
63.63	1.03436E-4
63.66	1.82359E-5
63.69	6.87599E-6
63.72	3.73328E-5
63.75	2.6552E-4
63.78	0.00159
63.81	0.00795
63.84	0.03329
63.87	0.11684
63.9	0.34444
63.93	0.85546
63.96	1.79667
63.99	3.20674
64.02	4.89525
64.05	6.44447
64.08	7.39069
64.11	7.46669
64.14	6.71434
64.17	5.40918
64.2	3.90434
64.23	2.50813
64.26	1.41792
64.29	0.69662
64.32	0.29404
64.35	0.10566
64.38	0.0321
64.41	0.0082
64.44	0.00176
64.47	3.14978E-4
64.5	4.77416E-5
64.53	1.11569E-5
64.56	3.6255E-5
64.59	1.99255E-4
64.62	9.23266E-4
64.65	0.00355
64.68	0.01135
64.71	0.03018
64.74	0.06693
64.77	0.12421
64.8	0.19392
64.83	0.25689
64.86	0.2925
64.89	0.29143
64.92	0.25945
64.95	0.21016
64.98	0.15592
65.01	0.10507
65.04	0.06312
65.07	0.03312
65.1	0.01492
65.13	0.0057
65.16	0.00183
65.19	4.94219E-4
65.22	1.11107E-4
65.25	2.08017E-5
65.28	3.2385E-6
65.31	4.18804E-7
65.34	4.4952E-8
65.37	4.0021E-9
65.4	2.954E-10
65.43	1.80689E-11
65.46	9.15596E-13
65.49	3.8423E-14
65.52	1.33499E-15
65.55	3.83942E-17
65.58	9.13818E-19
65.61	1.79962E-20
65.64	2.93203E-22
65.67	4.64693E-24
65.7	6.19397E-23
65.73	4.5491E-21
65.76	2.76221E-19
65.79	1.38567E-17
65.82	5.74299E-16
65.85	1.96656E-14
65.88	5.56389E-13
65.91	1.3007E-11
65.94	2.51266E-10
65.97	4.01145E-9
66	5.29361E-8
66.03	5.77557E-7
66.06	5.2119E-6
66.09	3.89226E-5
66.12	2.40762E-4
66.15	0.00124
66.18	0.00527
66.21	0.01871
66.24	0.05565
66.27	0.13947
66.3	0.29722
66.33	0.54517
66.36	0.87348
66.39	1.24211
66.42	1.59066
66.45	1.85457
[truncated: 2,785 more rows]
