# Supplementary material for: The Ag–Li system's experimental and ab initio thermodynamic dataset
Source: Data Brief. 2019 Dec 5;28:104939. doi: 10.1016/j.dib.2019.104939 (PMC6926103; doi:10.1016/j.dib.2019.104939)
Supplement: Multimedia component 1 [file mmc1.zip › Ag4Li9-gamma-disordered-calculated-alpha.txt]

T	alpha
K x 10^6 K-1
1	2.00E-04
2	0.0016
3	0.0052
4	0.0124
5	0.0243
10	0.1944
15	0.656
20	1.5521
30	5.0115
40	10.336
50	16.3016
60	21.924
70	26.7828
80	30.8134
90	34.1007
100	36.7699
125	41.4862
150	44.4183
175	46.3314
200	47.6368
225	48.5623
250	49.2402
273	49.7145
275	49.7504
276	49.7628
298	50.1156
300	50.1436
350	50.6999
400	51.0656
450	51.3186
500	51.5006
