# Supplementary material for: The Ag–Li system's experimental and ab initio thermodynamic dataset
Source: Data Brief. 2019 Dec 5;28:104939. doi: 10.1016/j.dib.2019.104939 (PMC6926103; doi:10.1016/j.dib.2019.104939)
Supplement: Multimedia component 1 [file mmc1.zip › Ag4Li9-gamma-disordered-calculated-Cv.txt]

T	Cv
K	J/K/mol
1	0.0012
2	0.0096
3	0.0326
4	0.0772
5	0.1507
10	1.2059
15	4.0696
20	9.6282
30	31.0888
40	64.1197
50	101.127
60	136.0059
70	166.1476
80	191.1513
90	211.5439
100	228.1025
125	257.3598
150	275.5492
175	287.4175
200	295.5152
225	301.2567
250	305.4618
273	308.4041
275	308.6273
276	308.7038
298	310.8927
300	311.0665
350	314.5171
400	316.7861
450	318.3552
500	319.4844
