# Supplementary material for: The Ag–Li system's experimental and ab initio thermodynamic dataset
Source: Data Brief. 2019 Dec 5;28:104939. doi: 10.1016/j.dib.2019.104939 (PMC6926103; doi:10.1016/j.dib.2019.104939)
Supplement: Multimedia component 1 [file mmc1.zip › Ag4Li9-gamma-disordered-calculated-XRD.txt]

2theta intensity
0	0
0.03	0
0.06	0
0.09	0
0.12	0
0.15	0
0.18	0
0.21	0
0.24	0
0.27	0
0.3	0
0.33	0
0.36	0
0.39	0
0.42	0
0.45	0
0.48	0
0.51	0
0.54	0
0.57	0
0.6	0
0.63	0
0.66	0
0.69	0
0.72	0
0.75	0
0.78	0
0.81	0
0.84	0
0.87	0
0.9	0
0.93	0
0.96	0
0.99	0
1.02	0
1.05	0
1.08	0
1.11	0
1.14	0
1.17	0
1.2	0
1.23	0
1.26	0
1.29	0
1.32	0
1.35	0
1.38	0
1.41	0
1.44	0
1.47	0
1.5	0
1.53	0
1.56	0
1.59	0
1.62	0
1.65	0
1.68	0
1.71	0
1.74	0
1.77	0
1.8	0
1.83	0
1.86	0
1.89	0
1.92	0
1.95	0
1.98	0
2.01	0
2.04	0
2.07	0
2.1	0
2.13	0
2.16	0
2.19	0
2.22	0
2.25	0
2.28	0
2.31	0
2.34	0
2.37	0
2.4	0
2.43	0
2.46	0
2.49	0
2.52	0
2.55	0
2.58	0
2.61	0
2.64	0
2.67	0
2.7	0
2.73	0
2.76	0
2.79	0
2.82	0
2.85	0
2.88	0
2.91	0
2.94	0
2.97	0
3	0
3.03	0
3.06	0
3.09	0
3.12	0
3.15	0
3.18	0
3.21	0
3.24	0
3.27	0
3.3	0
3.33	0
3.36	0
3.39	0
3.42	0
3.45	0
3.48	0
3.51	0
3.54	0
3.57	0
3.6	0
3.63	0
3.66	0
3.69	0
3.72	0
3.75	0
3.78	0
3.81	0
3.84	0
3.87	0
3.9	0
3.93	0
3.96	0
3.99	0
4.02	0
4.05	0
4.08	0
4.11	0
4.14	0
4.17	0
4.2	0
4.23	0
4.26	0
4.29	0
4.32	0
4.35	0
4.38	0
4.41	0
4.44	0
4.47	0
4.5	0
4.53	0
4.56	0
4.59	0
4.62	0
4.65	0
4.68	0
4.71	0
4.74	0
4.77	0
4.8	0
4.83	0
4.86	0
4.89	0
4.92	0
4.95	0
4.98	0
5.01	0
5.04	0
5.07	0
5.1	0
5.13	0
5.16	0
5.19	0
5.22	0
5.25	0
5.28	0
5.31	0
5.34	0
5.37	0
5.4	0
5.43	0
5.46	0
5.49	0
5.52	0
5.55	0
5.58	0
5.61	0
5.64	0
5.67	0
5.7	0
5.73	0
5.76	0
5.79	0
5.82	0
5.85	0
5.88	0
5.91	0
5.94	0
5.97	0
6	0
6.03	0
6.06	0
6.09	0
6.12	0
6.15	0
6.18	0
6.21	0
6.24	0
6.27	0
6.3	0
6.33	0
6.36	0
6.39	0
6.42	0
6.45	0
6.48	0
6.51	0
6.54	0
6.57	0
6.6	0
6.63	0
6.66	0
6.69	0
6.72	0
6.75	0
6.78	0
6.81	0
6.84	0
6.87	0
6.9	0
6.93	0
6.96	0
6.99	0
7.02	0
7.05	0
7.08	0
7.11	0
7.14	0
7.17	0
7.2	0
7.23	0
7.26	0
7.29	0
7.32	0
7.35	0
7.38	0
7.41	0
7.44	0
7.47	0
7.5	0
7.53	0
7.56	--
7.59	--
7.62	1.03847E-298
7.65	2.98626E-287
7.68	5.12756E-276
7.71	5.25708E-265
7.74	3.21832E-254
7.77	1.17643E-243
7.8	2.56774E-233
7.83	3.34649E-223
7.86	2.60422E-213
7.89	1.21009E-203
7.92	3.35743E-194
7.95	5.56221E-185
7.98	5.50223E-176
8.01	3.24998E-167
8.04	1.14624E-158
8.07	2.4139E-150
8.1	3.03538E-142
8.13	2.27908E-134
8.16	1.02178E-126
8.19	2.73529E-119
8.22	4.37221E-112
8.25	4.17302E-105
8.28	2.37821E-98
8.31	8.09284E-92
8.34	1.64438E-85
8.37	1.99506E-79
8.4	1.4453E-73
8.43	6.2519E-68
8.46	1.61479E-62
8.49	2.49042E-57
8.52	2.2934E-52
8.55	1.26106E-47
8.58	4.14043E-43
8.61	8.11716E-39
8.64	9.50198E-35
8.67	6.64163E-31
8.7	2.77196E-27
8.73	6.90794E-24
8.76	1.02793E-20
8.79	9.13327E-18
8.82	4.84553E-15
8.85	1.535E-12
8.88	2.90355E-10
8.91	3.2795E-8
8.94	2.21186E-6
8.97	8.90873E-5
9	0.00214
9.03	0.03082
9.06	0.26542
9.09	1.37571
9.12	4.35129
9.15	8.69099
9.18	11.76237
9.21	11.83562
9.24	9.15575
9.27	5.08944
9.3	1.85715
9.33	0.4209
9.36	0.05781
9.39	0.00477
9.42	2.35209E-4
9.45	6.93373E-6
9.48	1.22078E-7
9.51	1.28351E-9
9.54	8.05796E-12
9.57	3.02069E-14
9.6	6.76146E-17
9.63	9.03703E-20
9.66	7.2121E-23
9.69	3.43676E-26
9.72	9.77884E-30
9.75	1.66141E-33
9.78	1.68545E-37
9.81	1.02096E-41
9.84	3.69274E-46
9.87	7.97518E-51
9.9	1.02845E-55
9.93	7.91914E-61
9.96	3.64102E-66
9.99	9.99582E-72
10.02	1.63857E-77
10.05	1.60384E-83
10.08	9.37368E-90
10.11	3.27122E-96
10.14	6.81646E-103
10.17	8.48125E-110
10.2	6.30103E-117
10.23	2.7952E-124
10.26	7.40401E-132
10.29	1.17104E-139
10.32	1.10592E-147
10.35	6.23636E-156
10.38	2.09985E-164
10.41	4.22177E-173
10.44	5.06819E-182
10.47	3.63297E-191
10.5	1.55497E-200
10.53	3.97404E-210
10.56	6.06449E-220
10.59	5.52594E-230
10.62	3.00656E-240
10.65	9.7675E-251
10.68	1.89473E-261
10.71	2.19464E-272
10.74	1.51786E-283
10.77	6.26827E-295
10.8	1.54567E-306
10.83	--
10.86	0
10.89	0
10.92	0
10.95	0
10.98	0
11.01	0
11.04	0
11.07	0
11.1	0
11.13	0
11.16	0
11.19	0
11.22	0
11.25	0
11.28	0
11.31	0
11.34	0
11.37	--
11.4	--
11.43	4.93331E-299
11.46	1.41864E-287
11.49	2.43587E-276
11.52	2.4974E-265
11.55	1.52888E-254
11.58	5.58868E-244
11.61	1.21982E-233
11.64	1.58977E-223
11.67	1.23715E-213
11.7	5.74858E-204
11.73	1.59496E-194
11.76	2.64236E-185
11.79	2.61386E-176
11.82	1.54392E-167
11.85	5.44526E-159
11.88	1.14673E-150
11.91	1.44197E-142
11.94	1.08269E-134
11.97	4.854E-127
12	1.29941E-119
12.03	2.07704E-112
12.06	1.98241E-105
12.09	1.12978E-98
12.12	3.84455E-92
12.15	7.81172E-86
12.18	9.47761E-80
12.21	6.86598E-74
12.24	2.97E-68
12.27	7.67116E-63
12.3	1.18309E-57
12.33	1.08949E-52
12.36	5.99075E-48
12.39	1.96693E-43
12.42	3.85611E-39
12.45	4.514E-35
12.48	3.15519E-31
12.51	1.31687E-27
12.54	3.28184E-24
12.57	4.88377E-21
12.6	4.3398E-18
12.63	2.30295E-15
12.66	7.29884E-13
12.69	1.38192E-10
12.72	1.5638E-8
12.75	1.05875E-6
12.78	4.29736E-5
12.81	0.00105
12.84	0.01557
12.87	0.14229
12.9	0.82235
12.93	3.11611
12.96	8.00914
12.99	14.10763
13.02	16.67502
13.05	12.75996
13.08	6.12651
13.11	1.80872
13.14	0.32468
13.17	0.03523
13.2	0.0023
13.23	9.06692E-5
13.26	2.14473E-6
13.29	3.04735E-8
13.32	2.59926E-10
13.35	1.3302E-12
13.38	4.08233E-15
13.41	7.50948E-18
13.44	8.2762E-21
13.47	5.46251E-24
13.5	2.15838E-27
13.53	5.1038E-31
13.56	7.22027E-35
13.59	6.10931E-39
13.62	3.09105E-43
13.65	9.34988E-48
13.68	1.69049E-52
13.71	1.82667E-57
13.74	1.17947E-62
13.77	4.55038E-68
13.8	1.04881E-73
13.83	1.4441E-79
13.86	1.18774E-85
13.89	5.83499E-92
13.92	1.71211E-98
13.95	3.00038E-105
13.98	3.14022E-112
14.01	1.96276E-119
14.04	7.32635E-127
14.07	1.63309E-134
14.1	2.17385E-142
14.13	1.72797E-150
14.16	8.20209E-159
14.19	2.32483E-167
14.22	3.93486E-176
14.25	3.97684E-185
14.28	2.40001E-194
14.31	8.64872E-204
14.34	1.86103E-213
14.37	2.39119E-223
14.4	1.83457E-233
14.43	8.4045E-244
14.46	2.29904E-254
14.49	4.75016E-265
14.52	6.09206E-255
14.55	2.22741E-244
14.58	4.86302E-234
14.61	6.33995E-224
14.64	4.93563E-214
14.67	2.29446E-204
14.7	6.36954E-195
14.73	1.05592E-185
14.76	1.04534E-176
14.79	6.18009E-168
14.82	2.18202E-159
14.85	4.60109E-151
14.88	5.79452E-143
14.91	4.3586E-135
14.94	1.95827E-127
14.97	5.2556E-120
15	8.42606E-113
15.03	8.07082E-106
15.06	4.61895E-99
15.09	1.57962E-92
15.12	3.22853E-86
15.15	3.94426E-80
15.18	2.88081E-74
15.21	1.25818E-68
15.24	3.28665E-63
15.27	5.13644E-58
15.3	4.80402E-53
15.33	2.68985E-48
15.36	9.01976E-44
15.39	1.81211E-39
15.42	2.18219E-35
15.45	1.57586E-31
15.48	6.82765E-28
15.51	1.77568E-24
15.54	2.77335E-21
15.57	2.60246E-18
15.6	1.46783E-15
15.63	4.97768E-13
15.66	1.01518E-10
15.69	1.24536E-8
15.72	9.18968E-7
15.75	4.07882E-5
15.78	0.00109
15.81	0.01747
15.84	0.16854
15.87	0.97668
15.9	3.39887
15.93	7.0996
15.96	8.89694
15.99	6.68568
16.02	3.01125
16.05	0.81255
16.08	0.13131
16.11	0.0127
16.14	7.35359E-4
16.17	2.54685E-5
16.2	5.27567E-7
16.23	6.53464E-9
16.26	4.83889E-11
16.29	2.14176E-13
16.32	5.66543E-16
16.35	8.95515E-19
16.38	8.45748E-22
16.41	4.77195E-25
16.44	1.60843E-28
16.47	3.23836E-32
16.5	3.89443E-36
16.53	2.79727E-40
16.56	1.19999E-44
16.59	3.07438E-49
16.62	4.70392E-54
16.65	4.29809E-59
16.68	2.34527E-64
16.71	7.64197E-70
16.74	1.48698E-75
16.77	1.72777E-81
16.8	1.1988E-87
16.83	4.9668E-94
16.86	1.22879E-100
16.89	1.81528E-107
16.92	1.60131E-114
16.95	8.43467E-122
16.98	2.6529E-129
17.01	4.98234E-137
17.04	5.5873E-145
17.07	3.74135E-153
17.1	1.49592E-161
17.13	3.57145E-170
17.16	5.09138E-179
17.19	2.0768E-182
17.22	1.72996E-173
17.25	8.60455E-165
17.28	2.55548E-156
17.31	4.53175E-148
17.34	4.79856E-140
17.37	3.03394E-132
17.4	1.14539E-124
17.43	2.58197E-117
17.46	3.47536E-110
17.49	2.79318E-103
17.52	1.34045E-96
17.55	3.84106E-90
17.58	6.57208E-84
17.61	6.71437E-78
17.64	4.09599E-72
17.67	1.49198E-66
17.7	3.24503E-61
17.73	4.21429E-56
17.76	3.26799E-51
17.79	1.51317E-46
17.82	4.18357E-42
17.85	6.90648E-38
17.88	6.80796E-34
17.91	4.00708E-30
17.94	1.40828E-26
17.97	2.95531E-23
18	3.7031E-20
18.03	2.77064E-17
18.06	1.23779E-14
18.09	3.30188E-12
18.12	5.2593E-10
18.15	5.00202E-8
18.18	2.84063E-6
18.21	9.63238E-5
18.24	0.00195
18.27	0.02358
18.3	0.17022
18.33	0.73376
18.36	1.88984
18.39	2.9229
18.42	2.84121
18.45	2.37076
18.48	3.26357
18.51	5.17813
18.54	5.55208
18.57	3.60637
18.6	1.40093
18.63	0.325
18.66	0.04502
18.69	0.00372
18.72	1.83916E-4
18.75	5.42377E-6
18.78	9.55064E-8
18.81	1.00419E-9
18.84	6.30446E-12
18.87	2.36337E-14
18.9	5.29014E-17
18.93	7.07054E-20
18.96	5.64273E-23
18.99	2.68891E-26
19.02	7.65094E-30
19.05	1.29988E-33
19.08	1.31869E-37
19.11	7.98793E-42
19.14	2.88919E-46
19.17	6.23976E-51
19.2	8.04658E-56
19.23	6.19591E-61
19.26	2.84872E-66
19.29	7.8207E-72
19.32	1.28201E-77
19.35	1.25484E-83
19.38	7.33395E-90
19.41	2.55939E-96
19.44	5.33318E-103
19.47	6.63571E-110
19.5	4.92991E-117
19.53	2.18696E-124
19.56	1.40137E-131
19.59	3.10356E-124
19.62	6.99612E-117
19.65	9.41686E-110
19.68	7.56842E-103
19.71	3.63208E-96
19.74	1.04077E-89
19.77	1.78077E-83
19.8	1.81933E-77
19.83	1.10985E-71
19.86	4.04268E-66
19.89	8.79276E-61
19.92	1.14191E-55
19.95	8.85502E-51
19.98	4.10014E-46
20.01	1.1336E-41
20.04	1.87142E-37
20.07	1.84474E-33
20.1	1.08581E-29
20.13	3.81614E-26
20.16	8.00852E-23
20.19	1.00355E-19
20.22	7.5092E-17
20.25	3.35522E-14
20.28	8.95243E-12
20.31	1.42653E-9
20.34	1.35765E-7
20.37	7.71882E-6
20.4	2.62257E-4
20.43	0.00533
20.46	0.06482
20.49	0.47304
20.52	2.07948
20.55	5.54491
20.58	9.0857
20.61	9.40017
20.64	6.6212
20.67	3.97286
20.7	2.73987
20.73	1.87942
20.76	0.92501
20.79	0.28568
20.82	0.05351
20.85	0.00603
20.88	4.07621E-4
20.91	1.65245E-5
20.94	4.01416E-7
20.97	5.84062E-9
21	5.08803E-11
21.03	2.65286E-13
21.06	8.27588E-16
21.09	1.54429E-18
21.12	1.72325E-21
21.15	1.14969E-24
21.18	4.58508E-28
21.21	1.09288E-31
21.24	1.55667E-35
21.27	1.32485E-39
21.3	6.73657E-44
21.33	2.04633E-48
21.36	3.71314E-53
21.39	4.0245E-58
21.42	2.60532E-63
21.45	1.00733E-68
21.48	2.32607E-74
21.51	3.20778E-80
21.54	2.64181E-86
21.57	1.29928E-92
21.6	3.81596E-99
21.63	6.69259E-106
21.66	5.48936E-109
21.69	4.41476E-102
21.72	2.12062E-95
21.75	6.08339E-89
21.78	1.04224E-82
21.81	1.06647E-76
21.84	6.51785E-71
21.87	2.37936E-65
21.9	5.18851E-60
21.93	6.75901E-55
21.96	5.26041E-50
21.99	2.44622E-45
22.02	6.79771E-41
22.05	1.12896E-36
22.08	1.12077E-32
22.11	6.65203E-29
22.14	2.36093E-25
22.17	5.01198E-22
22.2	6.36579E-19
22.23	4.8389E-16
22.26	2.20213E-13
22.29	6.00217E-11
22.32	9.80216E-9
22.35	9.59575E-7
22.38	5.63356E-5
22.41	0.00198
22.44	0.04197
22.47	0.53303
22.5	4.06959
22.53	18.70535
22.56	52.01615
22.59	89.09171
22.62	100
22.65	86.40973
22.68	68.89817
22.71	47.3481
22.74	22.90827
22.77	6.98916
22.8	1.29747
22.83	0.1451
22.86	0.00975
22.89	3.92892E-4
22.92	9.49569E-6
22.95	1.37544E-7
22.98	1.19351E-9
23.01	6.2016E-12
23.04	1.92893E-14
23.07	3.5902E-17
23.1	3.99745E-20
23.13	2.66193E-23
23.16	1.05989E-26
23.19	2.52283E-30
23.22	3.58924E-34
23.25	3.05169E-38
23.28	1.55041E-42
23.31	4.70621E-47
23.34	8.53444E-52
23.37	9.24533E-57
23.4	5.98252E-62
23.43	2.31225E-67
23.46	5.33767E-73
23.49	7.359E-79
23.52	6.05927E-85
23.55	2.97949E-91
23.58	8.74932E-98
23.61	1.53429E-104
23.64	1.60669E-111
23.67	1.00472E-118
23.7	3.75178E-126
23.73	8.36578E-134
23.76	1.1139E-141
23.79	8.85639E-150
23.82	4.20468E-158
23.85	1.19199E-166
23.88	2.01777E-175
23.91	2.03954E-184
23.94	1.23098E-193
23.97	4.43636E-203
24	9.54683E-213
24.03	1.22672E-222
24.06	9.41216E-233
24.09	4.31207E-243
24.12	1.1796E-253
24.15	1.92681E-264
24.18	1.87929E-275
24.21	1.09447E-286
24.24	3.80594E-298
24.27	0
24.3	--
24.33	0
24.36	0
24.39	0
24.42	0
24.45	0
24.48	0
24.51	0
24.54	--
24.57	1.71319E-303
24.6	5.85044E-292
24.63	1.19295E-280
24.66	1.45246E-269
24.69	1.05594E-258
24.72	4.5838E-248
24.75	1.18812E-237
24.78	1.83886E-227
24.81	1.69937E-217
24.84	9.37725E-208
24.87	3.08969E-198
24.9	6.07863E-189
24.93	7.1408E-180
24.96	5.00886E-171
24.99	2.09789E-162
25.02	5.24657E-154
25.05	7.83466E-146
25.08	6.9858E-138
25.11	3.71931E-130
25.14	1.18239E-122
25.17	2.24444E-115
25.2	2.54394E-108
25.23	1.72169E-101
25.26	6.95755E-95
25.29	1.67883E-88
25.32	2.41885E-82
25.35	2.08095E-76
25.38	1.06897E-70
25.41	3.27884E-65
25.44	6.00518E-60
25.47	6.56724E-55
25.5	4.28834E-50
25.53	1.67204E-45
25.56	3.89275E-41
25.59	5.41148E-37
25.62	4.49186E-33
25.65	2.22632E-29
25.68	6.5887E-26
25.71	1.16429E-22
25.74	1.2285E-19
25.77	7.74E-17
25.8	2.91177E-14
25.83	6.54069E-12
25.86	8.77287E-10
25.89	7.02611E-8
25.92	3.36013E-6
25.95	9.59662E-5
25.98	0.00164
26.01	0.01673
26.04	0.10322
26.07	0.39765
26.1	1.07191
26.13	2.5449
26.16	5.81928
26.19	10.44317
26.22	12.35537
26.25	9.08197
26.28	4.09715
26.31	1.13526
26.34	0.19397
26.37	0.02052
26.4	0.00135
26.43	5.50206E-5
26.46	1.39293E-6
26.49	2.17862E-8
26.52	2.09416E-10
26.55	1.23023E-12
26.58	4.39376E-15
26.61	9.4977E-18
26.64	1.23816E-20
26.67	9.70782E-24
26.7	4.56837E-27
26.73	1.2884E-30
26.76	2.17531E-34
26.79	2.19707E-38
26.82	1.32673E-42
26.85	4.78815E-47
26.88	1.03249E-51
26.91	1.33E-56
26.94	1.02332E-61
26.97	4.70238E-67
27	4.9502E-70
27.03	1.51447E-64
27.06	2.7739E-59
27.09	3.03376E-54
27.12	1.98124E-49
27.15	7.72614E-45
27.18	1.79915E-40
27.21	2.50186E-36
27.24	2.07761E-32
27.27	1.03038E-28
27.3	3.05204E-25
27.33	5.39998E-22
27.36	5.70778E-19
27.39	3.60501E-16
27.42	1.36094E-13
27.45	3.07217E-11
27.48	4.14932E-9
27.51	3.35573E-7
27.54	1.62691E-5
27.57	4.73557E-4
27.6	0.00829
27.63	0.08762
27.66	0.56062
27.69	2.18437
27.72	5.23553
27.75	7.91236
27.78	8.08409
27.81	6.54597
27.84	4.97218
27.87	3.58655
27.9	2.69493
27.93	2.40935
27.96	1.91387
27.99	1.01706
28.02	0.3307
28.05	0.06452
28.08	0.00752
28.11	5.24065E-4
28.14	2.17952E-5
28.17	5.41241E-7
28.2	8.0255E-9
28.23	7.10566E-11
28.26	3.75654E-13
28.29	1.18583E-15
28.32	2.23515E-18
28.35	2.51561E-21
28.38	1.69056E-24
28.41	6.78372E-28
28.44	1.62538E-31
28.47	2.32539E-35
28.5	1.98649E-39
28.53	1.01327E-43
28.56	3.08616E-48
28.59	5.61256E-53
28.62	6.16708E-55
28.65	4.02723E-50
28.68	1.57253E-45
28.71	3.66863E-41
28.74	5.1148E-37
28.77	4.2631E-33
28.8	2.12523E-29
28.83	6.34115E-26
28.86	1.13351E-22
28.89	1.21547E-19
28.92	7.8325E-17
28.95	3.0403E-14
28.98	7.13052E-12
29.01	1.01429E-9
29.04	8.78973E-8
29.07	4.66287E-6
29.1	1.5213E-4
29.13	0.00306
29.16	0.03818
29.19	0.29436
29.22	1.40174
29.25	4.10935
29.28	7.38733
29.31	8.11168
29.34	5.42798
29.37	2.25672
29.4	0.79885
29.43	0.76193
29.46	1.08127
29.49	1.01462
29.52	0.57439
29.55	0.19518
29.58	0.03982
29.61	0.00488
29.64	3.59115E-4
29.67	1.58913E-5
29.7	4.2283E-7
29.73	6.76642E-9
29.76	6.51323E-11
29.79	3.77131E-13
29.82	1.31345E-15
29.85	2.75094E-18
29.88	3.46401E-21
29.91	2.62151E-24
29.94	1.19185E-27
29.97	3.2538E-31
30	5.33151E-35
30.03	5.24068E-39
30.06	3.08884E-43
30.09	1.09112E-47
30.12	1.92807E-51
30.15	7.86818E-47
30.18	2.17859E-42
30.21	3.60285E-38
30.24	3.55884E-34
30.27	2.09986E-30
30.3	7.40148E-27
30.33	1.55859E-23
30.36	1.96096E-20
30.39	1.47428E-17
30.42	6.62405E-15
30.45	1.77895E-12
30.48	2.85613E-10
30.51	2.74192E-8
30.54	1.57432E-6
30.57	5.40769E-5
30.6	0.00111
30.63	0.01368
30.66	0.10079
30.69	0.44494
30.72	1.17728
30.75	1.86825
30.78	1.78506
30.81	1.08318
30.84	0.72346
30.87	1.32367
30.9	2.52223
30.93	3.03543
30.96	2.20335
30.99	0.96155
31.02	0.25214
31.05	0.03971
31.08	0.00375
31.11	2.1295E-4
31.14	7.24457E-6
31.17	1.4774E-7
31.2	1.80525E-9
31.23	1.32114E-11
31.26	5.78853E-14
31.29	1.5179E-16
31.32	2.38145E-19
31.35	2.2348E-22
31.38	1.2541E-25
31.41	4.20752E-29
31.44	8.43807E-33
31.47	1.01138E-36
31.5	7.24394E-41
31.53	3.10012E-45
31.56	7.92677E-50
31.59	2.1292E-49
31.62	8.3258E-45
31.65	1.945E-40
31.68	2.71479E-36
31.71	2.26425E-32
31.74	1.1286E-28
31.77	3.36239E-25
31.8	5.98861E-22
31.83	6.37764E-19
31.86	4.06211E-16
31.89	1.5478E-13
31.92	3.52921E-11
31.95	4.8171E-9
31.98	3.9373E-7
32.01	1.92794E-5
32.04	5.65794E-4
32.07	0.00996
32.1	0.1051
32.13	0.66591
32.16	2.53352
32.19	5.79065
32.22	7.95438
32.25	6.5692
32.28	3.2626
32.31	0.97463
32.34	0.17513
32.37	0.01893
32.4	0.00123
32.43	4.80945E-5
32.46	1.12992E-6
32.49	1.59501E-8
32.52	1.35224E-10
32.55	6.8819E-13
32.58	2.10145E-15
32.61	3.84837E-18
32.64	4.2245E-21
32.67	2.77857E-24
32.7	1.09455E-27
32.73	2.58137E-31
32.76	3.64348E-35
32.79	3.07679E-39
32.82	1.55409E-43
32.85	4.69404E-48
32.88	1.30059E-48
32.91	4.26991E-44
32.94	8.37101E-40
32.97	9.79913E-36
33	6.84933E-32
33.03	2.85864E-28
33.06	7.12397E-25
33.09	1.06007E-21
33.12	9.41889E-19
33.15	4.99706E-16
33.18	1.583E-13
33.21	2.99433E-11
33.24	3.38199E-9
33.27	2.2809E-7
33.3	9.18591E-6
33.33	2.20944E-4
33.36	0.00318
33.39	0.0273
33.42	0.14102
33.45	0.4432
33.48	0.87939
33.51	1.20784
33.54	1.32956
33.57	1.27017
33.6	1.04871
33.63	0.87955
33.66	0.84773
33.69	0.69849
33.72	0.38212
33.75	0.1284
33.78	0.02605
33.81	0.00318
33.84	2.33173E-4
33.87	1.0285E-5
33.9	2.72818E-7
33.93	4.35274E-9
33.96	4.17758E-11
33.99	2.412E-13
34.02	8.37705E-16
34.05	1.74984E-18
34.08	2.19782E-21
34.11	1.65931E-24
34.14	7.52715E-28
34.17	2.05074E-31
34.2	3.35397E-35
34.23	3.29136E-39
34.26	1.48646E-39
34.29	1.77203E-35
34.32	1.26533E-31
34.35	5.41349E-28
34.38	1.3883E-24
34.41	2.13516E-21
34.44	1.97027E-18
34.47	1.09141E-15
34.5	3.63107E-13
34.53	7.25894E-11
34.56	8.72388E-9
34.59	6.306E-7
34.62	2.74311E-5
34.65	7.18633E-4
34.68	0.01135
34.71	0.10844
34.74	0.62963
34.77	2.24891
34.8	5.06242
34.83	7.50374
34.86	7.78328
34.89	5.98066
34.92	3.63286
34.95	2.07575
34.98	1.30559
35.01	0.73869
35.04	0.29161
35.07	0.0727
35.1	0.01113
35.13	0.00104
35.16	5.8458E-5
35.19	1.98896E-6
35.22	4.07248E-8
35.25	5.00793E-10
35.28	3.69274E-12
35.31	1.63091E-14
35.34	4.31052E-17
35.37	6.8136E-20
35.4	6.43836E-23
35.43	3.63567E-26
35.46	1.2266E-29
35.49	2.47205E-33
35.52	2.97574E-37
35.55	2.13934E-41
35.58	9.1851E-46
35.61	2.35499E-50
35.64	3.60562E-55
35.67	3.29647E-60
35.7	1.79965E-65
35.73	5.86665E-71
35.76	1.14197E-76
35.79	1.32733E-82
35.82	9.21207E-89
35.85	3.81761E-95
35.88	9.4467E-102
35.91	1.39579E-108
35.94	1.23145E-115
35.97	6.48728E-123
36	2.04061E-130
36.03	3.83276E-138
36.06	4.29846E-146
36.09	2.8785E-154
36.12	1.15099E-162
36.15	7.614E-163
36.18	1.90417E-154
36.21	2.84349E-146
36.24	2.5354E-138
36.27	1.34987E-130
36.3	4.29131E-123
36.33	8.14588E-116
36.36	9.23287E-109
36.39	6.24865E-102
36.42	2.52515E-95
36.45	6.0931E-89
36.48	8.7789E-83
36.51	7.55254E-77
36.54	3.87969E-71
36.57	1.19001E-65
36.6	2.1795E-60
36.63	2.38349E-55
36.66	1.5564E-50
36.69	6.06846E-46
36.72	1.41282E-41
36.75	1.96402E-37
36.78	1.63026E-33
36.81	8.08013E-30
36.84	2.39128E-26
36.87	4.22565E-23
36.9	4.45869E-20
36.93	2.80913E-17
36.96	1.05679E-14
36.99	2.37385E-12
37.02	3.18398E-10
37.05	2.54999E-8
37.08	1.21943E-6
37.11	3.48198E-5
37.14	5.93673E-4
37.17	0.00604
37.2	0.03674
37.23	0.13336
37.26	0.28903
37.29	0.37403
37.32	0.28903
37.35	0.13336
37.38	0.03686
37.41	0.00804
37.44	0.02091
37.47	0.12352
37.5	0.44822
37.53	0.97145
37.56	1.25717
37.59	0.97145
37.62	0.44822
37.65	0.12349
37.68	0.02031
37.71	0.002
37.74	1.17033E-4
37.77	4.09863E-6
37.8	8.57076E-8
37.83	1.07017E-9
37.86	7.97874E-12
37.89	3.55196E-14
37.92	9.44176E-17
37.95	1.49861E-19
37.98	1.42028E-22
38.01	8.10764E-26
38.04	1.75646E-24
38.07	2.62107E-21
38.1	2.33686E-18
38.13	1.24493E-15
38.16	3.96365E-13
38.19	7.54346E-11
38.22	8.58407E-9
38.25	5.84278E-7
38.28	2.3799E-5
38.31	5.80493E-4
38.34	0.00849
38.37	0.07447
38.4	0.39311
38.43	1.25358
38.46	2.43698
38.49	2.95484
38.52	2.38735
38.55	1.57626
38.58	1.28421
38.61	1.36977
38.64	1.29182
38.67	0.98157
38.7	0.85578
38.73	0.93185
38.76	0.80262
38.79	0.43667
38.82	0.14328
38.85	0.02814
38.88	0.0033
38.91	2.31915E-4
38.94	9.73385E-6
38.97	2.44338E-7
39	3.6691E-9
39.03	3.297E-11
39.06	1.77343E-13
39.09	5.71218E-16
39.12	1.1022E-18
39.15	1.2746E-21
39.18	9.01254E-25
39.21	4.3785E-23
39.24	6.55749E-20
39.27	5.87142E-17
39.3	3.14372E-14
39.33	1.00685E-11
39.36	1.92958E-9
39.39	2.21369E-7
39.42	1.52107E-5
39.45	6.26354E-4
39.48	0.01547
39.51	0.2293
39.54	2.04226
39.57	10.94206
39.6	35.31743
39.63	68.83695
39.66	81.7646
39.69	62.97945
39.72	45.04658
39.75	53.80561
39.78	71.08601
39.81	67.25584
39.84	45.99009
39.87	30.05882
39.9	22.87171
39.93	15.20284
39.96	6.84037
39.99	1.93049
40.02	0.33572
40.05	0.03576
40.08	0.00232
40.11	9.16614E-5
40.14	2.18915E-6
40.17	3.15451E-8
40.2	2.73547E-10
40.23	1.42461E-12
40.26	4.44884E-15
40.29	8.32108E-18
40.32	9.31372E-21
40.35	6.61081E-24
40.38	5.6871E-22
40.41	5.14615E-19
40.44	2.78888E-16
40.47	9.05546E-14
40.5	1.76245E-11
40.53	2.05709E-9
40.56	1.44056E-7
40.59	6.0556E-6
40.62	1.52877E-4
40.65	0.00232
40.68	0.02114
40.71	0.11591
40.74	0.38237
40.77	0.76146
40.8	0.93301
40.83	0.78611
40.86	0.68265
40.89	0.81964
40.92	0.90707
40.95	0.70478
40.98	0.36199
41.01	0.1201
41.04	0.02518
41.07	0.00327
41.1	2.60303E-4
41.13	1.25326E-5
41.16	3.63412E-7
41.19	6.32549E-9
41.22	6.59584E-11
41.25	4.11551E-13
41.28	1.53551E-15
41.31	3.42428E-18
41.34	4.56305E-21
41.37	3.63274E-24
41.4	1.72831E-27
41.43	2.37287E-27
41.46	4.97849E-24
41.49	6.23822E-21
41.52	4.6674E-18
41.55	2.08517E-15
41.58	5.56235E-13
41.61	8.8599E-11
41.64	8.4267E-9
41.67	4.78585E-7
41.7	1.62321E-5
41.73	3.28872E-4
41.76	0.00398
41.79	0.02892
41.82	0.12683
41.85	0.34327
41.88	0.60661
41.91	0.78006
41.94	0.80712
41.97	0.6524
42	0.36963
42.03	0.16019
42.06	0.16705
42.09	0.40292
42.12	0.70924
42.15	0.77633
42.18	0.52353
42.21	0.21684
42.24	0.05496
42.27	0.00849
42.3	7.95377E-4
42.33	4.50661E-5
42.36	1.53912E-6
42.39	3.16068E-8
42.42	3.89549E-10
42.45	2.87743E-12
42.48	1.2725E-14
42.51	3.3666E-17
42.54	5.32564E-20
42.57	3.37296E-22
42.6	2.72045E-19
42.63	1.55391E-16
42.66	5.352E-14
42.69	1.11243E-11
42.72	1.3966E-9
42.75	1.06E-7
42.78	4.86879E-6
42.81	1.35515E-4
42.84	0.00229
42.87	0.02355
42.9	0.14812
42.93	0.57356
42.96	1.38218
42.99	2.10489
43.02	2.06474
43.05	1.33108
43.08	0.58984
43.11	0.30354
43.14	0.60042
43.17	1.4099
43.2	2.14295
43.23	2.02346
43.26	1.18527
43.29	0.43003
43.32	0.09632
43.35	0.01326
43.38	0.00112
43.41	5.74234E-5
43.44	1.79196E-6
43.47	3.38759E-8
43.5	3.87115E-10
43.53	2.66966E-12
43.56	1.10961E-14
43.59	2.77667E-17
43.62	4.17959E-20
43.65	3.87351E-23
43.68	1.37199E-21
43.71	1.22189E-18
43.74	6.50404E-16
43.77	2.06999E-13
43.8	3.94109E-11
43.83	4.49207E-9
43.86	3.0683E-7
43.89	1.25766E-5
43.92	3.09917E-4
43.95	0.0046
43.98	0.04134
44.01	0.22569
44.04	0.75543
44.07	1.57893
44.1	2.15265
44.13	2.10474
44.16	1.6785
44.19	1.12657
44.22	0.56968
44.25	0.19315
44.28	0.04131
44.31	0.00543
44.34	4.33462E-4
44.37	2.08948E-5
44.4	6.05946E-7
44.43	1.05466E-8
44.46	1.09998E-10
44.49	6.86706E-13
44.52	2.56419E-15
44.55	5.72391E-18
44.58	7.63563E-21
44.61	6.08551E-24
44.64	2.89717E-27
44.67	8.23804E-31
44.7	1.39898E-34
44.73	1.41875E-38
44.76	8.59205E-43
44.79	3.10719E-47
44.82	6.7098E-52
44.85	8.65201E-57
44.88	6.66171E-62
44.91	3.06276E-67
44.94	8.40806E-73
44.97	1.37827E-78
45	1.34904E-84
45.03	7.8844E-91
45.06	2.75147E-97
45.09	5.73339E-104
45.12	7.13363E-111
45.15	5.29982E-118
45.18	2.4672E-117
45.21	3.3246E-110
45.24	2.67557E-103
45.27	1.28603E-96
45.3	3.69205E-90
45.33	6.33121E-84
45.36	6.48541E-78
45.39	3.96875E-72
45.42	1.45103E-66
45.45	3.16995E-61
45.48	4.13844E-56
45.51	3.22923E-51
45.54	1.50632E-46
45.57	4.20132E-42
45.6	7.00837E-38
45.63	6.99428E-34
45.66	4.17756E-30
45.69	1.49398E-26
45.72	3.20061E-23
45.75	4.11017E-20
45.78	3.16627E-17
45.81	1.4645E-14
45.84	4.07158E-12
45.87	6.81311E-10
45.9	6.87296E-8
45.93	4.18813E-6
45.96	1.54531E-4
45.99	0.00346
46.02	0.04726
46.05	0.39449
46.08	2.02096
46.11	6.37693
46.14	12.42744
46.17	14.98342
46.2	11.21388
46.23	5.46464
46.26	2.82311
46.29	3.78614
46.32	5.64033
46.35	5.47403
46.38	3.26326
46.41	1.18587
46.44	0.26163
46.47	0.03492
46.5	0.00281
46.53	1.36084E-4
46.56	3.95626E-6
46.59	6.89548E-8
46.62	7.19718E-10
46.65	4.49493E-12
46.68	1.67876E-14
46.71	3.74829E-17
46.74	4.00831E-18
46.77	1.76838E-15
46.8	4.71728E-13
46.83	7.51378E-11
46.86	7.14621E-9
46.89	4.0583E-7
46.92	1.37614E-5
46.95	2.78634E-4
46.98	0.00337
47.01	0.02432
47.04	0.10483
47.07	0.26991
47.1	0.4161
47.13	0.39143
47.16	0.25845
47.19	0.21069
47.22	0.27908
47.25	0.37698
47.28	0.51065
47.31	0.67436
47.34	0.68796
47.37	0.47284
47.4	0.22216
47.43	0.09753
47.46	0.06427
47.49	0.04344
47.52	0.01966
47.55	0.0054
47.58	8.88042E-4
47.61	8.72244E-5
47.64	5.1158E-6
47.67	1.79161E-7
47.7	3.74649E-9
47.73	4.67797E-11
47.76	3.50257E-13
47.79	4.23037E-13
47.82	7.23489E-11
47.85	7.53777E-9
47.88	4.78114E-7
47.91	1.85206E-5
47.94	4.39453E-4
47.97	0.0064
48	0.0574
48.03	0.31686
48.06	1.07754
48.09	2.26356
48.12	2.99016
48.15	2.715
48.18	2.23794
48.21	2.1394
48.24	1.89562
48.27	1.28197
48.3	0.73918
48.33	0.47329
48.36	0.44931
48.39	0.78786
48.42	1.38773
48.45	1.61459
48.48	1.14453
48.51	0.48885
48.54	0.1256
48.57	0.01941
48.6	0.0018
48.63	1.00573E-4
48.66	3.37083E-6
48.69	6.78232E-8
48.72	8.18834E-10
48.75	5.93208E-12
48.78	8.73392E-13
48.81	1.38482E-10
48.84	1.35621E-8
48.87	7.96579E-7
48.9	2.80744E-5
48.93	5.93992E-4
48.96	0.00755
48.99	0.05764
49.02	0.26475
49.05	0.73321
49.08	1.24004
49.11	1.36571
49.14	1.26068
49.17	1.41376
49.2	1.63392
49.23	1.38475
49.26	0.76453
49.29	0.26898
49.32	0.07583
49.35	0.07515
49.38	0.14905
49.41	0.19527
49.44	0.15376
49.47	0.07253
49.5	0.0205
49.53	0.00347
49.56	3.52974E-4
49.59	2.15244E-5
49.62	7.87989E-7
49.65	1.73267E-8
49.68	2.28932E-10
49.71	1.81827E-12
49.74	8.68367E-15
49.77	2.49425E-17
49.8	4.30945E-20
49.83	4.47874E-23
49.86	2.79963E-26
49.89	1.05239E-29
49.92	2.37822E-33
49.95	3.22981E-37
49.98	2.63491E-41
50.01	1.29068E-45
50.04	3.79425E-50
50.07	6.69079E-55
50.1	7.07401E-60
50.13	4.4822E-65
50.16	1.70124E-70
50.19	3.86663E-76
50.22	8.7349E-75
50.25	3.77843E-69
50.28	9.75926E-64
50.31	1.50513E-58
50.34	1.38605E-53
50.37	7.62143E-49
50.4	2.50233E-44
50.43	4.90574E-40
50.46	5.74268E-36
50.49	4.01399E-32
50.52	1.67529E-28
50.55	4.175E-25
50.58	6.21267E-22
50.61	5.52026E-19
50.64	2.92892E-16
50.67	9.27985E-14
50.7	1.75587E-11
50.73	1.9844E-9
50.76	1.33994E-7
50.79	5.4093E-6
50.82	1.30722E-4
50.85	0.0019
50.88	0.01659
50.91	0.08859
50.94	0.29479
50.97	0.63785
51	0.97136
51.03	1.19419
51.06	1.39669
51.09	1.59992
51.12	1.57965
51.15	1.28095
51.18	0.97942
51.21	0.76186
51.24	0.50613
51.27	0.27864
51.3	0.18888
51.33	0.16303
51.36	0.10883
51.39	0.04567
51.42	0.0116
51.45	0.00178
51.48	1.63309E-4
51.51	9.03286E-6
51.54	3.00256E-7
51.57	5.9955E-9
51.6	7.19096E-11
51.63	6.83876E-12
51.66	9.15541E-10
51.69	8.01281E-8
51.72	4.24604E-6
51.75	1.36568E-4
51.78	0.00268
51.81	0.03207
51.84	0.2369
51.87	1.09021
51.9	3.17235
51.93	5.94732
51.96	7.31593
51.99	5.96647
52.02	3.21491
52.05	1.12686
52.08	0.25478
52.11	0.07061
52.14	0.24481
52.17	1.02043
52.2	2.68775
52.23	4.44732
52.26	4.63225
52.29	3.02927
52.32	1.23566
52.35	0.31173
52.38	0.04822
52.41	0.00454
52.44	2.58771E-4
52.47	8.88734E-6
52.5	1.83405E-7
52.53	2.26959E-9
52.56	1.68182E-11
52.59	7.45598E-14
52.62	1.97629E-16
52.65	3.13064E-19
52.68	2.963E-22
52.71	1.67518E-25
52.74	5.65673E-29
52.77	1.14079E-32
52.8	1.37391E-36
52.83	9.88105E-41
52.86	4.24353E-45
52.89	1.08823E-49
52.92	1.66641E-54
52.95	1.52371E-59
52.98	8.31915E-65
53.01	3.21151E-70
53.04	1.53169E-65
53.07	2.80528E-60
53.1	3.06783E-55
53.13	2.00327E-50
53.16	7.81082E-46
53.19	1.81847E-41
53.22	2.52793E-37
53.25	2.09834E-33
53.28	1.04001E-29
53.31	3.07786E-26
53.34	5.43891E-23
53.37	5.73886E-20
53.4	3.61568E-17
53.43	1.36021E-14
53.46	3.05543E-12
53.49	4.09816E-10
53.52	3.28214E-8
53.55	1.56955E-6
53.58	4.48173E-5
53.61	7.64127E-4
53.64	0.00778
53.67	0.04729
53.7	0.17165
53.73	0.37201
53.76	0.48143
53.79	0.37208
53.82	0.17238
53.85	0.05189
53.88	0.02531
53.91	0.04268
53.94	0.06557
53.97	0.07033
54	0.05322
54.03	0.02786
54.06	0.00962
54.09	0.0021
54.12	2.81641E-4
54.15	2.28903E-5
54.18	1.11913E-6
54.21	3.28002E-8
54.24	5.75296E-10
54.27	6.03304E-12
54.3	3.78101E-14
54.33	6.22234E-16
54.36	1.33766E-13
54.39	2.23605E-11
54.42	2.24682E-9
54.45	1.35839E-7
54.48	4.94898E-6
54.51	1.08955E-4
54.54	0.00146
54.57	0.01198
54.6	0.06178
54.63	0.20722
54.66	0.47317
54.69	0.75896
54.72	0.8499
54.75	0.65327
54.78	0.40183
54.81	0.39391
54.84	0.61955
54.87	0.78223
54.9	0.66852
54.93	0.42193
54.96	0.27931
54.99	0.23001
55.02	0.15877
55.05	0.07106
55.08	0.01935
55.11	0.00316
55.14	3.09836E-4
55.17	1.81372E-5
55.2	6.34455E-7
55.23	1.32582E-8
55.26	1.68721E-10
55.29	4.36416E-10
55.32	3.4853E-8
55.35	1.6667E-6
55.38	4.75915E-5
55.41	8.11441E-4
55.44	0.00826
55.47	0.05024
55.5	0.18277
55.53	0.40084
55.56	0.55283
55.59	0.57957
55.62	0.69432
55.65	0.96657
55.68	1.16788
55.71	1.26674
55.74	1.37509
55.77	1.33091
55.8	1.08069
55.83	0.91155
55.86	0.87524
55.89	0.71727
55.92	0.40625
55.95	0.14836
55.98	0.03412
56.01	0.00488
56.04	4.31193E-4
56.07	2.33302E-5
56.1	7.69229E-7
56.13	1.53841E-8
56.16	1.89658E-10
56.19	4.45493E-10
56.22	3.16905E-8
56.25	1.35926E-6
56.28	3.5059E-5
56.31	5.43995E-4
56.34	0.00508
56.37	0.02866
56.4	0.09853
56.43	0.21427
56.46	0.33264
56.49	0.46936
56.52	0.66426
56.55	0.77223
56.58	0.62009
56.61	0.32575
56.64	0.13319
56.67	0.12428
56.7	0.23636
56.73	0.34069
56.76	0.32493
56.79	0.2055
56.82	0.086
56.85	0.02345
56.88	0.00408
56.91	4.42724E-4
56.94	2.95253E-5
56.97	1.19644E-6
57	2.92573E-8
57.03	7.59606E-10
57.06	3.72838E-8
57.09	2.51801E-6
57.12	1.0166E-4
57.15	0.00246
57.18	0.03552
57.21	0.30865
57.24	1.61887
57.27	5.17755
57.3	10.30489
57.33	13.26473
57.36	11.73934
57.39	7.76217
57.42	4.83115
57.45	5.18997
57.48	8.003
57.51	9.50424
57.54	7.4087
57.57	3.69802
57.6	1.17491
57.63	0.3074
57.66	0.49705
57.69	1.7044
57.72	3.68955
57.75	4.77461
57.78	3.68946
57.81	1.70231
57.84	0.46899
57.87	0.07715
57.9	0.00758
57.93	4.44484E-4
57.96	1.58256E-5
57.99	9.43166E-6
58.02	1.9215E-4
58.05	0.00244
58.08	0.01867
58.11	0.08619
58.14	0.24053
58.17	0.40631
58.2	0.41612
58.23	0.25872
58.26	0.09776
58.29	0.02247
58.32	0.00314
58.35	2.67069E-4
58.38	1.3845E-5
58.41	2.06462E-6
58.44	3.63997E-5
58.47	4.88148E-4
58.5	0.00394
58.53	0.01909
58.56	0.05559
58.59	0.09726
58.62	0.10213
58.65	0.06435
58.68	0.02432
58.71	0.00551
58.74	7.47692E-4
58.77	6.07883E-5
58.8	2.96732E-6
58.83	5.58347E-7
58.86	1.71322E-5
58.89	3.92819E-4
58.92	0.00572
58.95	0.05283
58.98	0.31006
59.01	1.15618
59.04	2.75575
59.07	4.26801
59.1	4.45453
59.13	3.3543
59.16	1.99046
59.19	0.98619
59.22	0.52654
59.25	0.79441
59.28	1.80665
59.31	2.89404
59.34	3.05076
59.37	2.18953
59.4	1.18868
59.43	0.70049
59.46	0.57523
59.49	0.42089
59.52	0.20131
59.55	0.05869
59.58	0.01031
59.61	0.00109
59.64	6.92812E-5
59.67	2.64945E-6
59.7	6.09449E-8
59.73	8.43142E-10
59.76	7.01364E-12
59.79	3.50693E-14
59.82	1.05362E-16
59.85	1.90116E-19
59.88	2.05935E-22
59.91	1.33846E-25
59.94	5.21721E-29
[truncated: 3,002 more rows]
