# Supplementary material for: The Ag–Li system's experimental and ab initio thermodynamic dataset
Source: Data Brief. 2019 Dec 5;28:104939. doi: 10.1016/j.dib.2019.104939 (PMC6926103; doi:10.1016/j.dib.2019.104939)
Supplement: Multimedia component 1 [file mmc1.zip › Gf-data-298K.txt]

298 K
Compound		x(Li)		Gf (kJ/mol of atoms)
Ag			0		0										
Ag7Li			0.125		-9.67563
Ag13Li3			0.1875		-11.67062
Ag3Li			0.25		-14.12633
Ag11Li5			0.3125		-16.03845
Ag17Li15		0.46875		-22.52309
AgLi			0.5		-24.9928
(Li Ag)4 (I4_1 amd)	0.5		-23.1341
Ag63Li65		0.50781		-24.24418
Ag31Li33		0.51563		-24.35345
Ag61Li67		0.52344		-24.19315
Ag59Li69		0.53906		-23.9389
Ag55Li73		0.57031		-23.23514
Ag51Li77		0.60156		-22.46611
Ag4Li9			0.69231		-19.26084
Ag15Li37		0.71154		-18.72872
Ag7Li19			0.73077		-17.81879
Ag15Li49		0.76563		-16.55867
AgLi7			0.875		-10.87863
Li			1		0
			
