# Supplementary material for: The Ag–Li system's experimental and ab initio thermodynamic dataset
Source: Data Brief. 2019 Dec 5;28:104939. doi: 10.1016/j.dib.2019.104939 (PMC6926103; doi:10.1016/j.dib.2019.104939)
Supplement: Multimedia component 1 [file mmc1.zip › Gf-data-320K.txt]

320K		
Compound	x(Li)	Gf (kJ/mol of atoms)	
Ag		0	0
Ag15Li		0.0625	-7.26988
Ag7Li		0.125	-10.16818
Ag13Li3		0.1875	-12.09089
Ag3Li		0.25	-14.52637
Ag11Li5		0.3125	-16.43485
Ag17Li15	0.46875	-22.83229
AgLi		0.5	-25.3195
Ag63Li65	0.50781	-24.513
Ag31Li33	0.51563	-24.64639
Ag61Li67	0.52344	-24.48734
Ag59Li69	0.53906	-24.24309
Ag55Li73	0.57031	-23.55591
Ag51Li77	0.60156	-22.8038
Ag4Li9		0.69231	-19.60413
Ag15Li37	0.71154	-19.08391
Ag7Li19		0.73077	-18.17522
Ag15Li49	0.76563	-16.97216
AgLi7		0.875	-11.35756
Li		1	0
