# Supplementary material for: The Ag–Li system's experimental and ab initio thermodynamic dataset
Source: Data Brief. 2019 Dec 5;28:104939. doi: 10.1016/j.dib.2019.104939 (PMC6926103; doi:10.1016/j.dib.2019.104939)
Supplement: Multimedia component 1 [file mmc1.zip › Gf-data-425K.txt]

425K		
Compound	x(Li)	Gf (kJ/mol of atoms)
Ag		0	0
Ag15Li		0.0625	-8.07748
Ag7Li		0.125	-10.87771
Ag13Li3		0.1875	-12.55781
Ag3Li		0.25	-14.94464
Ag11Li5		0.3125	-16.86638
Ag17Li15	0.46875	-23.00287
AgLi		0.5	-26.29615
Ag63Li65	0.50781	-24.54765
Ag31Li33	0.51563	-24.77535
Ag61Li67	0.52344	-24.62424
Ag59Li69	0.53906	-24.42461
Ag55Li73	0.57031	-23.8127
Ag51Li77	0.60156	-23.13746
Ag4Li9		0.69231	-19.99685
Ag15Li37	0.71154	-19.52956
Ag7Li19		0.73077	-18.63357
Ag15Li49	0.76563	-17.66034
AgLi7		0.875	-12.33814
Li		1	0
		
		

		
		
