# Supplementary material for: The Ag–Li system's experimental and ab initio thermodynamic dataset
Source: Data Brief. 2019 Dec 5;28:104939. doi: 10.1016/j.dib.2019.104939 (PMC6926103; doi:10.1016/j.dib.2019.104939)
Supplement: Multimedia component 1 [file mmc1.zip › Gf-data-600K.txt]

600K		
Compound	x(Li)	Gf (kJ/mol of atoms)
Ag			0	0
Ag15Li			0.0625	-9.84801
Ag7Li			0.125	-12.46648
Ag13Li3			0.1875	-13.70817
Ag3Li			0.25	-15.99905
Ag11Li5			0.3125	-17.93439
Ag17Li15		0.46875	-23.5777
(Li Ag)4 (I4_1 amd)	0.5	-24.80035
AgLi			0.5	-28.03095
Ag63Li65		0.50781	-24.87039
Ag31Li33		0.51563	-25.2663
Ag61Li67		0.52344	-25.12789
Ag59Li69		0.53906	-25.00532
Ag55Li73		0.57031	-24.5226
Ag51Li77		0.60156	-23.97934
Ag4Li9			0.69231	-20.92675
Ag15Li37		0.71154	-20.55089
Ag7Li19			0.73077	-19.67382
Ag15Li49		0.76563	-19.1069
AgLi7			0.875	-14.28826
Li			1	0
