# Supplementary material for: The Ag–Li system's experimental and ab initio thermodynamic dataset
Source: Data Brief. 2019 Dec 5;28:104939. doi: 10.1016/j.dib.2019.104939 (PMC6926103; doi:10.1016/j.dib.2019.104939)
Supplement: Multimedia component 1 [file mmc1.zip › Hf-data-298K.txt]

425K		
Compound	x(Li)	Hf (kJ/mol of atoms)
Ag		0	0
Ag15Li		0.0625	-3.32296
Ag7Li		0.125	-6.53825
Ag13Li3		0.1875	-9.23308
Ag3Li		0.25	-11.83004
Ag11Li5		0.3125	-13.7051
Ag17Li15	0.46875	-20.95232
AgLi		0.5	-21.53165
Ag63Li65	0.50781	-23.07362
Ag31Li33	0.51563	-22.90765
Ag61Li67	0.52344	-22.72486
Ag59Li69	0.53906	-22.34172
Ag55Li73	0.57031	-21.42056
Ag51Li77	0.60156	-20.42966
Ag4Li9		0.69231	-17.05978
Ag15Li37	0.71154	-16.37451
Ag7Li19		0.73077	-15.42926
Ag15Li49	0.76563	-13.50071
AgLi7		0.875	-6.97663
Li		1	0
		
		

		
