# Supplementary material for: The Ag–Li system's experimental and ab initio thermodynamic dataset
Source: Data Brief. 2019 Dec 5;28:104939. doi: 10.1016/j.dib.2019.104939 (PMC6926103; doi:10.1016/j.dib.2019.104939)
Supplement: Multimedia component 1 [file mmc1.zip › Hf-data-320K.txt]

320K		
Compound	x(Li)	Hf (kJ/mol of atoms)		
Ag		0	0
Ag15Li		0.0625	-3.20417
Ag7Li		0.125	-6.42368
Ag13Li3		0.1875	-9.11874
Ag3Li		0.25	-11.71919
Ag11Li5		0.3125	-13.59904
Ag17Li15	0.46875	-20.84443
AgLi		0.5	-21.4497
Ag63Li65	0.50781	-22.95954
Ag31Li33	0.51563	-22.79902
Ag61Li67	0.52344	-22.61685
Ag59Li69	0.53906	-22.2365
Ag55Li73	0.57031	-21.32015
Ag51Li77	0.60156	-20.33413
Ag4Li9		0.69231	-16.96959
Ag15Li37	0.71154	-16.28769
Ag7Li19		0.73077	-15.34353
Ag15Li49	0.76563	-13.42815
AgLi7		0.875	-6.92196
Li		1	0
