# Supplementary material for: The Ag–Li system's experimental and ab initio thermodynamic dataset
Source: Data Brief. 2019 Dec 5;28:104939. doi: 10.1016/j.dib.2019.104939 (PMC6926103; doi:10.1016/j.dib.2019.104939)
Supplement: Multimedia component 1 [file mmc1.zip › Hf-data-600K.txt]

600K		
Compound	x(Li)	Hf (kJ/mol of atoms)
Ag			0	0
Ag15Li			0.0625	-3.35614
Ag7Li			0.125	-6.56961
Ag13Li3			0.1875	-9.26642
Ag3Li			0.25	-11.86228
Ag11Li5			0.3125	-13.73499
Ag17Li15		0.46875	-20.9896
(Li Ag)4 (I4_1 amd)	0.5	-21.00295
AgLi			0.5	-21.5444
Ag63Li65		0.50781	-23.11828
Ag31Li33		0.51563	-22.94735
Ag61Li67		0.52344	-22.76425
Ag59Li69		0.53906	-22.379
Ag55Li73		0.57031	-21.45435
Ag51Li77		0.60156	-20.4599
Ag4Li9			0.69231	-17.08819
Ag15Li37		0.71154	-16.40037
Ag7Li19			0.73077	-15.45478
Ag15Li49		0.76563	-13.51483
AgLi7			0.875	-6.97753
Li			1	0
		
		
